# Supplementary material for: PDGF Promotes Dermal Fibroblast Activation via a Novel Mechanism Mediated by Signaling Through MCHR1
Source: Front Immunol. 2021 Nov 29;12:745308. doi: 10.3389/fimmu.2021.745308 (PMC8667318; doi:10.3389/fimmu.2021.745308)
Supplement: Supplementary file 3 [file Table_5.xlsx]

## Sheet: DE genes meta analysis
Supplementary Table 5. The List of DE genes of "PDGF-BB vs VC" in siMCHR1 NHDF or in siCtr NHDF. The criteria for significance is q<0.1. Red; upregulated genes (log2FC>0), Blue; downregulated genes (log2FC<0), DE; differentially expressed, PDGF-BB; platelet-derived growth factor BB, MCHR1; melanin concentrating hormone receptor 1, NHDF; normal human dermal fibroblast.
	“PDGF-BB vs VC” in siCtr NHDF		“PDGF-BB vs VC” in siMCHR1 NHDF
Gene name	log2FC	q value	log2FC	q value
A2M	2.2338	1e-06	1.89873	1e-06
A4GALT	-0.346466	2.16e-06	-0.214875	0.01517
AAAS			0.374847	0.000170663
AACS	0.254887	0.00329232
AAK1	0.560916	1e-06	0.488701	1e-06
AAMP			0.195395	0.0556661
AARS			0.226853	0.000177526
AARS2	0.535511	1e-06	0.558	1e-06
AASDH	0.317463	0.0430388	0.318435	0.0796845
AATBC			-1.16353	0.0967217
AATF	0.317591	0.000621404	0.487003	1e-06
ABAT	-0.966533	1e-06	-0.822479	1e-06
ABCA1	-1.58145	1e-06	-1.54483	1e-06
ABCA10	-4.02998	1e-06	-3.48888	1e-06
ABCA13	6.11189	3.06e-05	2.97687	0.00104243
ABCA2	-0.174192	0.00480713	-0.247109	0.000269788
ABCA3	-0.475435	0.0404689
ABCA5	-1.16239	1e-06	-1.08235	1e-06
ABCA6	-2.88542	1e-06	-3.01037	1e-06
ABCA7	-1.37993	1e-06	-1.23471	1e-06
ABCA8	-2.42841	1e-06	-2.6775	1e-06
ABCA9	-3.33881	1e-06	-3.6094	1e-06
ABCA9-AS1	-2.39568	0.000402196	-5.25618	6.45e-05
ABCB10	0.746149	1e-06	0.827203	1e-06
ABCB4			0.928331	4.03e-05
ABCB5	-7.23796	1e-06	-3.22426	6.78e-06
ABCB7	-0.343164	0.00782028	-0.363426	0.0164612
ABCB8	0.802797	1e-06	0.691355	1e-06
ABCC1			-0.325061	1e-06
ABCC10	0.279799	0.0552634	0.455052	1e-06
ABCC3	-0.590023	1e-06	-0.589288	1e-06
ABCC4	0.337745	0.00106982	0.539786	1e-06
ABCC5			-0.316432	8.97e-05
ABCC6	-1.58667	0.0102803	-1.47077	0.0184968
ABCC9	-1.55749	1e-06	-1.80747	1e-06
ABCD3	0.482892	1e-06	0.363407	6.28e-05
ABCD4	-0.422289	1e-06	-0.226767	0.0334265
ABCE1	0.921712	1e-06	0.800722	1e-06
ABCF1	0.249465	6.26e-05	0.289387	7.7e-05
ABCF2	0.5167	2.24e-05	0.498074	0.000156532
ABCF3	0.221905	0.00351889	0.188442	0.043322
ABCG1	-3.63486	1e-06	-2.93031	1e-06
ABHD10	0.577984	1e-06	0.453055	0.000211312
ABHD11	0.709953	1.78e-05	0.96336	1e-06
ABHD12	0.485029	1e-06	0.554967	1e-06
ABHD14B	-0.599312	1e-06	-0.457545	1e-06
ABHD15	0.26963	0.0107153	0.527096	6.86e-06
ABHD17B			0.296171	0.0660957
ABHD17C	0.552543	1e-06	0.730106	1e-06
ABHD2	1.40509	1e-06	1.47525	1e-06
ABHD3	1.37131	1e-06	1.30803	1e-06
ABHD4	-0.963036	1e-06	-0.997184	1e-06
ABHD5	0.258724	0.0709
ABHD8	-1.19334	1e-06	-0.825607	1e-06
ABI3BP	1.05758	1e-06	0.897502	1e-06
ABL1	-0.813228	1e-06	-0.872271	1e-06
ABL2	0.735306	1e-06	0.603687	1e-06
ABLIM1	-0.753367	1e-06	-0.760304	1e-06
ABLIM3	0.656425	1e-06	0.359525	1.87e-06
ABRACL	0.472111	4.32e-05	0.481709	0.00017165
ABRAXAS1	-0.628738	1e-06	-0.695454	1.04e-06
ABTB1	-1.25416	1e-06	-1.16658	1e-06
ABTB2	-0.418168	0.0020304
ACACB	-0.905178	1e-06	-0.739043	1e-06
ACAD9	0.494664	1e-06	0.551697	1e-06
ACADM	0.282818	0.0211159	0.28108	0.056878
ACADS	-0.576199	0.0039898
ACADSB	-0.54348	1e-06
ACADVL	0.548571	1e-06	0.577067	1e-06
ACAN			1.6574	1e-06
ACAP1	-1.8256	2.67e-06	-1.40048	0.000463871
ACAP2	-0.230719	7.45e-05	-0.272788	3.48e-05
ACAP3	0.382588	1e-06	0.430297	1e-06
ACAT1	-0.487778	1e-06	-0.277946	0.000811258
ACAT2	0.910152	1e-06	0.622699	1e-06
ACBD3			0.136862	0.0794976
ACBD4	-1.23475	1e-06	-0.788518	2.6e-05
ACBD6	-0.26164	0.00603141	-0.230401	0.0342892
ACBD7	1.39165	0.0525132	1.84006	0.0212544
ACCS	-1.30732	1e-06	-0.992155	1e-06
ACD	0.701493	1e-06	0.769157	1e-06
ACE	-1.06929	1e-06	-1.14714	1e-06
ACER3	0.677652	1e-06	0.598046	1e-06
ACIN1			-0.171854	0.00461115
ACKR4	-1.14456	1e-06	-0.86915	1e-06
ACLY	0.628494	1e-06	0.409496	1e-06
ACO1	0.219275	6.82e-05
ACO2	0.325542	7.33e-06	0.386426	1.14e-06
ACOT1	-0.842631	1e-06	-0.418772	0.0298247
ACOT11	1.39012	5.31e-06	0.834208	0.0163072
ACOT13	-0.407599	0.00244928	-0.339779	0.0375101
ACOT2	-0.327033	0.00727271
ACOT7	2.20492	1e-06	1.9582	1e-06
ACOT8	-0.502418	1.94e-05	-0.405895	0.0021003
ACOT9	0.347429	5.93e-06	0.390095	4.22e-06
ACOX1	-0.524563	1e-06	-0.505075	1e-06
ACOX2	-0.722026	1e-06	-0.509594	0.00158575
ACOX3	0.37143	0.0499961	0.579856	3.72e-06
ACOXL	-4.91629	0.00329645	-3.86537	0.0175423
ACOXL-AS1	-5.08367	0.00286682	-4.88213	0.0057654
ACP1	0.207381	0.0150783	0.259079	0.00334476
ACP2	0.498217	1e-06	0.319156	0.00400212
ACP5	-1.15671	1e-06	-0.839364	1e-06
ACP6	-1.14267	1e-06	-1.04852	7.45e-05
ACP7	1.72002	0.010808	1.94031	0.00573871
ACRV1	5.52552	0.00376907
ACSBG2	4.93484	0.00409968
ACSF2	-1.61734	1e-06	-1.2981	1e-06
ACSL1	-0.290282	0.0122636	-0.262318	0.00760481
ACSL3	0.132349	0.0920359
ACSL4	0.513784	1e-06	0.353829	1e-06
ACSL6	-5.53986	0.0233669	-6.16396	0.000162491
ACSS1	-1.95823	1e-06	-1.60144	1e-06
ACSS2	-0.693729	1e-06	-0.798607	1e-06
ACSS3	-1.05869	1e-06	-0.920029	1e-06
ACTA2	-0.52262	1e-06	-0.413593	1e-06
ACTB	1.50283	1e-06	1.49044	1e-06
ACTC1	-2.54452	1e-06	-2.73316	1e-06
ACTG1	0.713721	1e-06	0.795429	1e-06
ACTL10			0.971389	0.020311
ACTL6A	0.89039	1e-06	0.863383	1e-06
ACTN1	0.512373	1e-06	0.467356	1e-06
ACTN4	1.0515	1e-06	0.980887	1e-06
ACTR10	0.179888	0.0171463	0.318169	0.000329551
ACTR1A	0.516115	1e-06	0.555771	1e-06
ACTR2	0.814044	1e-06	0.768893	1e-06
ACTR3	1.16887	1e-06	1.14444	1e-06
ACVR1	-0.309433	1e-06	-0.265059	0.000171108
ACVR1B	-0.302296	0.00114516	-0.327582	0.00164097
ACVR2A	-0.918308	1e-06	-0.912017	1e-06
ACVR2B	-1.67095	1e-06	-1.34475	1.18e-06
ACVR2B-AS1	-1.9868	0.084424	-3.08945	0.007491
ACVRL1	0.567237	1e-06	0.567838	1e-06
ACYP1			0.382352	0.0959849
ACYP2	-0.563967	0.000353617	-0.657528	4.6e-05
ADA	-1.27805	1e-06	-1.50001	1e-06
ADAM11	-1.67931	0.00678096	-1.38526	0.0380875
ADAM12	0.565792	0.00481825	0.702464	1e-06
ADAM15	0.431362	1e-06	0.648594	1e-06
ADAM17	-0.165861	0.0321096
ADAM19	1.32772	1e-06	1.1833	1e-06
ADAM22	-0.797575	0.0013632
ADAM23			0.264319	0.0475209
ADAM33	-0.719317	1e-06	-0.680415	1e-06
ADAM9	-0.128225	0.0606496	-0.230883	1.96e-05
ADAMTS1	-0.609432	1e-06	-0.668778	1e-06
ADAMTS10	-1.89519	1e-06	-1.85427	1e-06
ADAMTS12	-0.307164	0.00612516	-0.522687	1e-06
ADAMTS13	-1.07386	1e-06	-1.15385	1e-06
ADAMTS14	4.11259	1e-06	3.70872	1e-06
ADAMTS15	0.463712	0.0035081
ADAMTS3	2.28624	1e-06	2.29656	1e-06
ADAMTS4	2.53633	1e-06	2.18063	1e-06
ADAMTS5	-3.71867	1e-06	-3.40978	1e-06
ADAMTS6	0.74057	1e-06
ADAMTS7	-0.29505	0.0114268	-0.386533	4.86e-05
ADAMTS8	2.22976	1e-06	2.52522	1e-06
ADAMTS9-AS2	-4.80717	0.000366086	-6.79456	5.32e-06
ADAMTSL1	0.57698	1e-06	0.559991	1e-06
ADAMTSL5	-0.264009	0.0421789	-0.55559	2.95e-05
ADAP2			-3.08354	0.041164
ADAR			0.15995	0.0496904
ADARB1	-0.857498	1e-06	-0.690499	1e-06
ADAT1	0.878526	1e-06	0.653744	1e-06
ADAT2	0.912016	1e-06	1.19159	1e-06
ADCK1	-0.386652	0.0709522
ADCK2			0.316675	0.0443338
ADCK5	0.440833	0.00607436	0.294945	0.098743
ADCY1	1.70684	1e-06	1.82757	1e-06
ADCY10			-4.22363	0.00568797
ADCY3	0.307597	1.73e-06	0.195907	0.026384
ADCY4	-1.91297	1e-06	-2.01755	1e-06
ADCY5	-1.59933	0.00454221	-1.95524	0.000141569
ADCY6			-0.22331	0.0198781
ADCY7	0.834296	1e-06	0.793634	1e-06
ADCY8	1.57772	1e-06	1.63536	1e-06
ADCY9	-0.355204	1e-06	-0.238381	0.00072221
ADD3	-0.96441	1e-06	-0.971894	1e-06
ADGRA3	-0.355563	0.00155592	-0.630451	1e-06
ADGRB2			0.643369	6.97e-06
ADGRD1	-2.58414	1e-06	-2.30815	1e-06
ADGRE2	1.50633	0.0261915	1.44141	0.0556661
ADGRE5	1.60767	1e-06	1.71222	1e-06
ADGRG1	1.13971	1e-06	1.04329	1e-06
ADGRL1	-0.785498	1e-06	-0.821033	1e-06
ADGRL2	-0.301816	3.26e-05	-0.282432	0.0012855
ADGRL4	0.737985	1e-06	0.641534	1e-06
ADH1B	-7.6992	1e-06	-7.35422	1e-06
ADH4			3.44538	0.0645553
ADH5	-0.523326	1e-06	-0.357454	1e-06
ADHFE1	-1.48962	3.38e-05	-1.1303	0.00749566
ADIPOR1	0.314844	2.28e-06	0.297585	6.96e-05
ADIPOR2	0.268923	1.8e-05	0.25119	0.000830664
ADIRF-AS1	0.761719	7.83e-05	0.807523	1.51e-05
ADK	0.76762	1e-06	0.754296	1e-06
ADM	-0.924837	1e-06	-0.880519	1e-06
ADNP2	0.392995	3.02e-05
ADO	0.568107	1e-06	0.502287	1e-06
ADORA1	0.760578	0.0122128	0.946431	0.000424936
ADORA2B			0.98015	5.91e-05
ADPGK	0.701647	1e-06	0.644083	1e-06
ADPRH	0.591234	0.00101981	0.652916	0.000350803
ADPRHL2			0.292644	0.062749
ADPRM	-1.31159	1e-06	-1.02694	2.58e-06
ADRA1B	1.13634	0.0537361	1.01373	0.0762723
ADRA1D			2.56494	4.53e-05
ADRA2A	-1.5916	1e-06	-1.23014	1e-06
ADRB2	2.48828	5.17e-05	1.9697	0.00596176
ADRM1	0.808635	1e-06	0.716432	1e-06
ADSL			0.721388	0.000438146
ADSS	0.193878	0.0197027
ADTRP	2.28191	1e-06	2.77161	1e-06
AEBP1	-0.446735	1e-06	-0.309353	1e-06
AEBP2	-0.286595	0.00336499	-0.254805	0.0325156
AEN	0.290458	0.000264972	0.319695	0.000441073
AES	-0.313861	1e-06
AFAP1	-0.448624	1e-06	-0.480381	1e-06
AFDN	0.753829	1e-06	0.536425	1e-06
AFF1	-0.407096	1e-06	-0.427289	1e-06
AFF2	-1.45697	1e-06	-1.30134	1e-06
AFF3	-1.55533	1e-06	-1.35203	0.000914469
AFG3L1P	0.916371	1e-06	0.490943	0.00258553
AFG3L2			0.261742	0.00561513
AFP			4.41471	0.00485683
AFTPH	-0.424057	1.02e-05	-0.449308	4.65e-05
AGAP10P	-0.948934	0.099401
AGAP11	1.79515	0.0359605	2.04397	0.078833
AGAP3			-0.157792	0.0475209
AGBL5	-0.640213	1e-06	-0.598928	1e-06
AGFG1	0.349062	3.23e-05	0.294831	0.000634018
AGFG2			0.511232	0.0265073
AGK	0.549147	1.96e-06	0.616734	1.07e-06
AGL	-0.624267	1e-06	-0.733069	1e-06
AGMAT	1.2997	0.000152236	1.40914	0.000121474
AGO1	-0.296681	0.000153905	-0.175424	0.0885469
AGO2	0.575353	1e-06	0.62393	1e-06
AGO3	-0.309526	0.00120915	-0.214956	0.0645232
AGO4	-0.322216	0.00144043	-0.403192	9.49e-05
AGPAT1	0.318904	0.000102251	0.308498	0.00122804
AGPAT3	0.183386	0.00469328	0.173281	0.0180259
AGPAT4			-0.327139	0.00571318
AGPAT5	1.52639	1e-06	1.4838	1e-06
AGPS	0.527488	1e-06	0.533046	1e-06
AGR2			4.56895	0.0153831
AGRN	-0.459841	1e-06
AGTR1	-2.83938	1e-06	-3.25144	1e-06
AHCTF1	0.660964	1e-06	0.629939	1e-06
AHCY			0.293869	0.00067955
AHCYL1	-0.390648	1e-06	-0.345594	1e-06
AHCYL2	-0.899211	1e-06	-0.785092	1e-06
AHDC1	-0.287708	4.6e-05	-0.257764	0.00137379
AHNAK			-0.148461	0.00369647
AHNAK2	-0.528425	1e-06	-0.430672	1e-06
AHR	-0.666666	1.17e-06
AHRR	-0.24329	0.00439819
AHSA1	0.596414	1e-06	0.577371	1e-06
AHSA2P			-0.424469	1e-06
AIDA	0.574998	1e-06	0.438461	1e-06
AIF1L	-1.78932	0.00107108	-2.15579	0.00363496
AIFM1	0.18968	0.0928654	0.376028	0.000362818
AIFM2	0.581561	1e-06	0.588678	1e-06
AIG1	0.465335	4.9e-05	0.590269	6.93e-06
AIM2	4.14303	0.0511822
AIMP2	1.05605	1e-06	1.06707	1e-06
AIP	-0.857074	1e-06	-0.730076	1e-06
AJUBA	-1.64373	1e-06	-1.30234	1e-06
AK1	-0.442027	0.00816351	-0.552573	0.00166586
AK2	0.542154	1e-06	0.560518	1e-06
AK3	-0.578649	1e-06	-0.589119	1e-06
AK5	-0.243402	0.00209463
AK6	0.490098	3.17e-05	0.443018	0.00114934
AK8	-4.5713	0.00139694	-1.55652	0.0757297
AK9	-0.894598	1e-06	-1.28813	1e-06
AKAP1	-0.40194	0.000145462
AKAP12	-1.75067	1e-06	-1.59199	1e-06
AKAP17A	-0.230345	0.00372413
AKAP3			-1.31052	0.0366064
AKAP6	2.23417	1e-06	2.22866	1e-06
AKAP7	0.733635	0.000253087
AKAP8			0.271291	0.00934872
AKAP8L	-0.288441	0.00220754	-0.242962	0.0217277
AKAP9	-0.332765	2.62e-05	-0.501659	1e-06
AKIP1	0.270709	0.0435859	0.43099	0.000437296
AKIRIN1	0.431931	1e-06	0.371658	2.98e-06
AKNA	-0.4755	1e-06	-0.304422	0.000204936
AKR1A1			0.186587	0.0684428
AKR1B1	-0.542881	1e-06	-0.358423	1e-06
AKR1B10	-1.7997	5.88e-05	-1.94647	0.000159455
AKR1B15	-4.33374	0.00277945	-1.87857	0.0795827
AKR1C1	-1.25414	1e-06	-1.18524	1e-06
AKR1C2	-1.13008	1e-06	-1.1871	1e-06
AKR1C3	-1.04332	1e-06	-0.903033	1e-06
AKR1E2	1.58103	1e-06	1.21259	1e-06
AKR7A3	-1.93659	0.000954905
AKT1	0.715858	1e-06	0.680216	1e-06
AKT3			-0.167462	0.0318189
ALAD	-0.234273	0.00211554
ALAS1	0.691841	1e-06	0.558187	1e-06
ALCAM	1.01853	1e-06	1.10373	1e-06
ALDH18A1	0.261844	0.000108253	0.370985	2.34e-05
ALDH1A1	-2.31357	1e-06	-1.99455	1e-06
ALDH1A2	-1.7255	1e-06	-1.92272	1e-06
ALDH1A3			-0.628965	1e-06
ALDH1B1	0.713732	1e-06	0.784146	1e-06
ALDH3A1	-1.93625	0.0820166
ALDH3A2	-0.982858	1e-06	-0.969425	1e-06
ALDH3B1	-0.580317	1e-06	-0.440117	9.74e-06
ALDH4A1			0.39833	0.0545899
ALDH5A1	-1.16	0.0136136
ALDH6A1	-0.706493	1e-06	-0.649166	1e-06
ALDH7A1	-0.161535	0.0315607
ALDH8A1	-2.73719	0.0906981
ALDOB	-4.08219	0.00669271
ALG1	0.380003	0.000118652	0.483891	3.48e-06
ALG10	1.36457	1e-06	0.806538	0.00437407
ALG13	0.276203	0.0423746	0.253908	0.0605199
ALG2	0.263869	0.00299817	0.248902	0.0113376
ALG3	0.54668	1e-06	0.63831	1e-06
ALG8	0.926774	1e-06	0.835992	1e-06
ALK	3.22381	3.23e-05	5.31166	5.28e-05
ALKBH5	0.238189	0.00548873	0.418036	1e-06
ALKBH6			0.820877	0.00839342
ALKBH7	-0.95809	1e-06	-0.391787	0.00576438
ALKBH8	0.311916	0.0287056	0.545698	0.000173367
ALMS1	0.557468	1e-06	0.382234	0.00592536
ALOX12			-0.921152	0.00398377
ALOX12-AS1	-0.685478	0.0936195
ALPK1	-0.748217	1e-06	-0.460534	0.000778469
ALPK3	-1.47917	0.00225088	-1.23667	0.0383376
ALPL			4.46477	0.00262642
ALS2CL	0.787179	0.000178207
ALX1	-1.00928	0.00165919	-0.855654	0.0133443
ALYREF	1.56653	1e-06	1.51254	1e-06
AMBRA1	-0.36885	7.09e-05	-0.329843	0.00182864
AMD1	1.25046	1e-06	1.17856	1e-06
AMDHD2	-0.313894	0.000415395
AMER1			-0.761567	0.000174374
AMFR	-0.431879	1e-06	-0.299093	2.51e-05
AMIGO1	-1.67199	1e-06	-0.884624	0.00012752
AMMECR1	0.551543	1e-06	0.422269	6.61e-05
AMMECR1L	0.310327	0.000152873	0.266913	0.00546082
AMOT	-1.89934	1e-06	-1.73571	1e-06
AMOTL1	-0.132099	0.0246918
AMOTL2	-0.954804	1e-06	-1.03484	1e-06
AMPD2			0.199979	0.0216599
AMPD3	0.768099	1e-06	0.797809	1e-06
AMPH	0.797483	1e-06	0.802605	1e-06
AMY2B	-1.23218	9.68e-05	-1.25321	0.000135531
AMZ2	-0.205413	0.0211514	-0.20092	0.0567518
AMZ2P1	-1.41731	1e-06	-1.07632	1e-06
ANAPC1	0.574432	1e-06	0.595295	1e-06
ANAPC11	0.516456	1e-06	0.508054	1e-06
ANAPC15	0.608478	0.0108979	0.544281	0.0554564
ANAPC16	-0.454077	1e-06	-0.442908	5.93e-06
ANAPC4	0.450582	1.39e-06	0.272941	0.01581
ANAPC7	0.520272	1e-06	0.477675	1e-06
ANG	-1.43884	0.000432403	-1.21454	0.0216633
ANGEL1	-0.900659	1e-06	-0.709808	1e-06
ANGEL2	0.226893	0.0111542
ANGPT1	-0.934593	1e-06	-1.12719	1e-06
ANGPTL1	-0.824127	0.000258833
ANGPTL2	-1.59791	1e-06	-1.54821	1e-06
ANGPTL4	2.08839	1e-06	1.81855	1e-06
ANK1	-1.78366	2.95e-05	-1.58751	5.01e-05
ANK2	-0.375992	1e-06	-0.4261	1e-06
ANK3	1.27305	0.000545827	1.00221	0.00761606
ANKAR	-0.858171	0.00764048	-0.682754	0.0680282
ANKDD1A	-0.935153	1e-06	-1.12033	1e-06
ANKDD1B	-3.61929	0.02981
ANKFN1	-6.36142	6.4e-06
ANKFY1			0.25504	0.00129946
ANKHD1-EIF4EBP3			-0.89305	0.0342723
ANKIB1	-0.167632	0.0065768	-0.178354	0.0136122
ANKLE2	0.615194	1e-06	0.502791	1e-06
ANKMY2	0.445893	2.07e-06	0.621533	1e-06
ANKRA2	-0.683194	1e-06	-0.711188	1e-06
ANKRD10	-1.04599	1e-06	-1.18305	1e-06
ANKRD10-IT1	-0.786543	0.000110137	-0.808319	3.28e-05
ANKRD11	0.234342	0.000435914	0.314317	1e-06
ANKRD12			-0.382651	1.11e-06
ANKRD13B	-0.679233	1e-06	-0.581294	1e-06
ANKRD13D	0.352366	5.67e-05
ANKRD16	-0.868029	2.19e-05	-0.660828	0.00251346
ANKRD17	0.300702	1e-06	0.187348	0.06281
ANKRD2			1.59757	0.0161364
ANKRD20A5P	-2.8722	0.0976315	-1.81799	0.098035
ANKRD24	-1.88284	2.44e-06	-2.35125	1e-06
ANKRD26	0.447677	5.95e-05	0.365479	0.00571884
ANKRD27	0.441223	1e-06	0.257953	0.00377089
ANKRD28			-0.238589	0.00274384
ANKRD31			1.7816	0.0808899
ANKRD33B	-1.69118	1e-06	-1.39374	1e-06
ANKRD34A	1.05611	1e-06	1.52522	1e-06
ANKRD35	0.654822	0.000218277	0.980888	1e-06
ANKRD36	0.829106	2.33e-06
ANKRD39	0.781559	0.00206797
ANKRD40	0.582064	1e-06	0.579337	1e-06
ANKRD46	-0.526099	0.00766096
ANKRD52	0.632961	1e-06	0.633977	1e-06
ANKRD53	-1.61316	0.000415942	-1.18532	0.0132196
ANKRD54	0.745496	1e-06	0.654498	1e-06
ANKRD55	-3.9678	0.0109256
ANKRD6	-1.03794	1e-06	-0.863535	1e-06
ANKRD7	-4.10369	0.00831792
ANKRD9	0.865077	1e-06	0.960229	1e-06
ANKS3			-0.282285	0.0324978
ANKZF1			-0.403197	0.000135178
ANLN	4.12445	1e-06	3.89833	1e-06
ANO10	0.688839	1e-06	0.706306	1e-06
ANO3	2.19062	1e-06	1.85173	1e-06
ANO4	-0.62187	0.000274555
ANO6	-0.16094	0.00517431
ANO8	0.574197	1e-06	0.705164	1e-06
ANO9	-4.91366	0.0002271	-1.96956	0.00472438
ANP32A	0.403916	2.86e-06	0.492008	1e-06
ANP32B	0.199677	0.0826719	0.322474	0.000997097
ANP32E	1.69114	1e-06	1.71392	1e-06
ANPEP	1.33457	1e-06	1.26323	1e-06
ANTXR1	-1.15719	1e-06	-1.14458	1e-06
ANTXR2	0.386554	1e-06	0.36502	1e-06
ANXA1	0.641061	1e-06	0.548878	1e-06
ANXA11	0.168473	0.0692205	0.265245	9.49e-05
ANXA2	0.737132	1e-06	0.647327	1e-06
ANXA2P2			0.758109	0.00873544
ANXA2R	-0.945049	0.0620445
ANXA3	-1.35028	0.000871731	-1.74355	0.000216035
ANXA4	-0.43358	1e-06	-0.36384	1e-06
ANXA5	0.363523	1e-06	0.207706	0.000365165
ANXA6	0.956004	1e-06	1.03682	1e-06
ANXA7	0.400789	1e-06	0.573439	1e-06
ANXA9	-1.72167	1e-06	-1.49212	8.43e-06
AOX1	-1.73342	1e-06	-1.7538	1e-06
AP1B1	1.0076	1e-06	0.925247	1e-06
AP1G1	0.379891	1e-06	0.37846	1e-06
AP1G2	-1.08881	1e-06	-0.770546	2.7e-05
AP1M1	0.496306	1e-06	0.510179	1e-06
AP1S1	0.38882	1e-06	0.447208	1e-06
AP1S3	0.922071	0.02219
AP2A1	0.230682	0.000402339	0.260072	2.4e-05
AP2A2	0.197947	0.00066897	0.188225	0.00562247
AP2B1	0.257745	1e-06	0.247009	0.000190034
AP2M1	0.53177	1e-06	0.516234	1e-06
AP2S1	0.654359	1e-06	0.799339	1e-06
AP3B1	0.273652	1.16e-05	0.275742	0.000138719
AP3D1	0.483839	1e-06	0.483429	1e-06
AP3M1	0.241391	0.00722819	0.245704	0.00429023
AP3M2	0.656597	1e-06	0.698998	1e-06
AP3S1			-0.171923	0.0181955
AP3S2	-0.765099	1e-06	-0.60331	2.47e-06
AP4B1	0.601112	1.46e-05	0.732452	1.07e-06
AP4M1			-0.271462	0.0632614
AP4S1	-0.520332	0.00713088
AP5B1			-0.221442	0.0722527
AP5Z1	0.165565	0.0912884	0.184215	0.0428184
APAF1	0.753283	1e-06	0.730457	1e-06
APBA1	0.938242	1e-06	0.793362	1e-06
APBA3	-0.342215	0.0118412
APBB1	-0.434104	1e-06	-0.324771	6.75e-05
APBB3	-0.414173	0.00281666
APC	0.379412	1e-06	0.25327	0.00446449
APC2	-1.06301	1e-06	-0.791871	5.83e-06
APCDD1	-1.43058	1e-06	-1.81691	1e-06
APCDD1L	1.11106	1e-06	1.04196	1e-06
APCDD1L-DT	1.39019	1e-06	0.94088	0.00180932
APEH	0.345471	1e-06	0.561214	1e-06
APEX1	-0.181746	0.00890105
APEX2	0.65678	1e-06	0.83634	1e-06
APH1A	-0.166191	0.0480815
APH1B	-0.233923	0.0106406	-0.190776	0.0790477
API5	0.254318	0.000153935	0.361752	1e-06
APIP			0.427753	0.0115752
APLF			-0.652466	0.0099712
APLN	1.97096	4.15e-06	2.09779	0.000125087
APLP1	0.57204	0.0027799
APLP2			-0.199923	6.44e-05
APMAP	0.285346	5.04e-06	0.393617	1e-06
APOA5	3.78472	0.0957516
APOBEC3B	4.50159	1e-06	3.73479	1e-06
APOBEC3C	-0.219787	0.00031484	-0.180317	0.0135991
APOBR			-3.88484	0.0760054
APOD	-2.6326	1e-06	-2.53873	1e-06
APOE	-1.89642	1e-06	-1.58931	1e-06
APOL2	0.233799	0.00551916	0.2647	0.0187936
APOL3	-1.1229	1e-06	-0.945054	1e-06
APOL6			0.357133	0.000143391
APOLD1	1.09519	0.00203615	0.982969	0.000180105
APOO	0.96275	1e-06	1.1658	1e-06
APP	-0.565105	1e-06	-0.520813	1e-06
APPBP2	-0.145147	0.0517286	-0.182901	0.0364728
APPL2			-0.377505	1e-06
APRT	0.365755	1.42e-06	0.634624	1e-06
APTX			0.276981	0.0354663
AQP11	-1.33201	9.2e-06	-1.10646	0.00138367
AQP3	-3.34858	0.0001053	-1.59953	0.0497392
AQP7			-4.77198	0.0363506
AQR	0.236596	0.000995499
AR	-0.435389	1.2e-05
ARAF	0.252034	0.00132478	0.275749	0.00253522
ARC	1.29265	0.000848899	0.712097	0.0808899
ARCN1	0.450536	1e-06	0.401062	1e-06
AREG			3.58735	0.0414779
AREL1	0.253999	0.000633462	0.317934	0.000205821
ARF1	0.460048	1e-06	0.422865	1e-06
ARF3	0.339931	1e-06	0.383427	1e-06
ARF4	0.426588	1e-06	0.421351	1e-06
ARF5			-0.179569	0.024142
ARF6	0.595346	1e-06	0.648738	1e-06
ARFGAP1	0.172795	0.0804949
ARFGAP3	0.409094	1e-06	0.259508	0.0034404
ARFGEF1	0.138521	0.0808558
ARFGEF3	-1.6917	1e-06	-1.14294	0.000552199
ARFRP1	0.674617	1e-06	0.754391	1e-06
ARG2	1.50519	1e-06	1.53839	1e-06
ARHGAP11A	2.98282	1e-06	3.05901	1e-06
ARHGAP12	-0.621357	1e-06	-0.672196	1e-06
ARHGAP17	0.155467	0.0917086	0.18844	0.0570765
ARHGAP18	0.984341	1e-06	0.940196	1e-06
ARHGAP19	1.41177	1e-06	1.29046	1e-06
ARHGAP20	-0.345722	0.0166303	-0.347089	0.0227935
ARHGAP22	1.43298	1e-06	1.2422	1e-06
ARHGAP23	-0.312301	1e-06	-0.297552	4.56e-06
ARHGAP24	0.279175	5.21e-05	0.417514	1e-06
ARHGAP26	-0.413242	1.94e-06	-0.437016	7.95e-06
ARHGAP27P1-BPTFP1-KPNA2P3			-0.920027	0.000619868
ARHGAP28	-1.53707	1e-06	-1.08481	1e-06
ARHGAP29	-0.365173	1e-06	-0.506608	1e-06
ARHGAP31	0.212975	0.00375724	0.274269	0.00120452
ARHGAP33	1.492	1e-06	1.42152	1e-06
ARHGAP35	-0.36475	1e-06	-0.243405	8.79e-05
ARHGAP4	-1.42945	0.0175755
ARHGAP45	-1.46739	1e-06	-1.38769	1e-06
ARHGAP5	-0.156204	0.0350625
ARHGAP5-AS1	-0.996773	0.0911796
ARHGAP6	-0.320394	0.0598966	-0.394454	0.0210237
ARHGAP8	-5.27114	0.00554203
ARHGDIA	0.746852	1e-06	0.785538	1e-06
ARHGDIB	1.09295	1e-06	1.0362	2.48e-06
ARHGEF1	0.410755	1e-06	0.34872	1e-06
ARHGEF10L			0.34462	0.00189573
ARHGEF12	-0.218738	1.2e-05	-0.335299	1e-06
ARHGEF17	0.163731	0.0827442	0.338319	1e-06
ARHGEF19	0.565588	0.00778328
ARHGEF2	0.140362	0.0335538
ARHGEF25	-1.21155	1e-06	-1.25497	1e-06
ARHGEF28	-0.514993	0.0414086	-0.754173	0.000749122
ARHGEF3	-1.16905	1e-06	-1.16798	1e-06
ARHGEF34P	-1.16939	5.58e-06	-0.59937	0.0530047
ARHGEF37	-2.43452	1e-06	-1.43507	2.71e-05
ARHGEF39	2.57198	1e-06	2.59681	1e-06
ARHGEF4			-0.451851	0.0326632
ARHGEF40	0.116457	0.0898356	0.246281	5.23e-05
ARHGEF5	-0.623284	0.00122544	-0.463581	0.0480724
ARHGEF6	-0.28198	0.00251898	-0.310609	0.00468731
ARID1A	0.253454	9.25e-05	0.27489	0.00030177
ARID1B	-0.30323	1e-06	-0.383471	1e-06
ARID2	-0.307586	0.00122451	-0.284381	0.0100108
ARID3A			0.253359	0.0449304
ARID3B	0.527601	0.0249238
ARID4A	-0.673775	1e-06	-0.730731	1e-06
ARID4B	-0.326813	2.46e-05	-0.46978	1e-06
ARID5B	-1.55601	1e-06	-1.52122	1e-06
ARIH1	-0.195764	0.00363857	-0.202921	0.00863745
ARIH2OS	-1.08534	0.0656732	-1.09768	0.0629932
ARL10	0.311393	0.000180392	0.366609	6.64e-06
ARL13B	0.569989	1e-06	0.385381	0.00150946
ARL14EP	-0.678	1e-06	-0.601106	1e-06
ARL15	-1.04297	1e-06	-0.987584	1e-06
ARL16	0.419224	6.29e-05	0.30542	0.00894183
ARL2BP			0.49673	0.0585856
ARL3	0.324892	0.00328697	0.577482	1e-06
ARL4A	0.773472	1e-06	0.559354	0.00377712
ARL5B	-0.407341	1.7e-05	-0.397183	0.000104076
ARL6IP1	1.32909	1e-06	1.29533	1e-06
ARL6IP5	-0.325122	1e-06	-0.286083	1.05e-06
ARL6IP6	0.660391	1e-06	0.713124	1e-06
ARL8B			-0.149145	0.0469949
ARMC1	0.448814	1e-06	0.283978	0.00338705
ARMC2			0.651771	0.0620059
ARMC4	-1.87714	1e-06	-1.55015	2.77e-05
ARMC6	0.749652	1e-06	0.901712	1e-06
ARMC7	-0.282008	0.0712675
ARMC8	0.311506	0.000829755	0.367339	0.000209867
ARMC9	-0.353817	0.0321556
ARMCX1	-0.80855	1e-06	-0.568578	1e-06
ARMCX3	-0.441214	1e-06	-0.314323	1e-06
ARMCX4			0.572743	6.24e-06
ARMH1	-2.89191	9.01e-05	-1.98923	0.000125816
ARMH3			0.199128	0.0739777
ARMH4	-0.420001	1.68e-06	-0.415819	3.43e-05
ARMT1	0.389318	2.59e-06	0.396373	1.72e-05
ARNT	-0.481152	1e-06	-0.492705	1e-06
ARNT2	-1.45781	1e-06	-1.20952	1e-06
ARNTL2	2.33777	1e-06	2.07763	1e-06
ARPC1A	0.715563	1e-06	0.68239	1e-06
ARPC1B			0.400764	0.0389333
ARPC2	0.826479	1e-06	0.744094	1e-06
ARPC3	0.498045	1e-06	0.357794	1e-06
ARPC4	0.743664	1e-06	0.898162	1e-06
ARPC5	0.772895	1e-06	0.80442	1e-06
ARPC5L	1.15274	1e-06	1.11741	1e-06
ARPP19	0.698724	1e-06	0.717634	1e-06
ARRB1			-0.47511	0.00205831
ARRDC2	-0.823067	1e-06	-0.782004	1e-06
ARRDC3	-0.799634	1e-06	-0.799177	1e-06
ARRDC4	0.986664	1e-06	0.89345	1e-06
ARSA	-0.47778	1e-06	-0.31213	6.97e-05
ARSB	0.445751	1e-06	0.453632	1e-06
ARSD	-0.649698	1e-06	-0.516534	1.5e-06
ARSG	-0.453183	0.00226608	-0.801852	1e-06
ARSI	0.562643	0.0622961	0.839135	0.0173346
ARSJ	0.981257	1e-06	0.916932	1e-06
ARSK			0.528218	6.88e-05
ART2P	5.35332	0.0628988
ART5			-4.04012	0.0100997
ARVCF	-1.36223	1e-06	-1.10486	1e-06
ASAH1	-0.649331	1e-06	-0.59327	1e-06
ASAH2B	0.700992	0.000320433	0.559389	0.0156089
ASAP1	0.526015	1e-06	0.389544	1e-06
ASAP2	0.439373	1e-06	0.338977	4.45e-05
ASAP3	-1.13112	1e-06	-0.951244	1e-06
ASB1	0.450352	1e-06	0.225932	0.0522608
ASB13	-0.597641	1.79e-06	-0.447229	0.00499267
ASB6	0.296176	0.000805146	0.399166	1.99e-05
ASB7	-0.428607	0.000350873	-0.419615	0.00162851
ASB8	-0.230856	0.0316658
ASCC2	0.428196	1e-06	0.440192	1e-06
ASCC3	0.228541	0.000144101	0.138392	0.0832598
ASF1A	0.377855	0.00227856
ASF1B	3.79399	1e-06	3.34792	1e-06
ASH1L	-0.405876	1e-06	-0.420779	1e-06
ASH2L	0.259651	0.000763075	0.310673	0.000661722
ASIC1	-0.536339	0.00149285
ASIC3	-1.1216	0.00150992	-0.995496	0.00361586
ASIP	-3.76277	0.0812055
ASL	0.723049	1e-06	0.640116	1e-06
ASMTL	-0.413566	0.000123973	-0.415355	0.000587761
ASNA1	0.196488	0.0603371	0.297186	0.000237613
ASPA	-0.85376	1e-06	-0.77452	1e-06
ASPDH	-2.97228	0.0173772	-4.69481	0.000974024
ASPH	0.251334	0.000979259	0.266473	7.01e-05
ASPHD1	1.08618	0.00290233
ASPHD2	-0.941444	0.000915281	-1.09676	5.13e-05
ASPM	3.96934	1e-06	3.89878	1e-06
ASPN	-0.628619	4.42e-05
ASPRV1	-1.53232	0.00961624	-1.89811	0.00498051
ASS1	-0.600771	1e-06	-0.688503	1e-06
ASTN1	-1.41083	1e-06	-1.04165	0.000801661
ASTN2	-0.544603	0.00680772	-0.458246	0.0491802
ATAD2	2.4489	1e-06	2.49162	1e-06
ATAD3A	1.45753	1e-06	1.47559	1e-06
ATAD3B	1.26244	1e-06	1.13187	1e-06
ATAD5	3.27191	1e-06	2.65075	1e-06
ATF1			-0.235904	0.0392681
ATF4	-0.48123	1e-06	-0.420905	1e-06
ATF5	-0.313396	1e-06	-0.19867	0.00554455
ATF6	0.410364	1e-06	0.42809	1e-06
ATF6B	0.24873	3.84e-05	0.263896	0.000610682
ATG101	0.239306	0.0908285	0.435945	0.000316114
ATG13	-0.436849	1e-06	-0.359884	1.6e-06
ATG14	-0.897255	1e-06	-0.944903	1e-06
ATG16L1	0.374545	4.28e-05	0.372209	0.000236926
ATG16L2	0.939218	1e-06	0.704838	1e-06
ATG2A	-0.437868	1e-06	-0.511995	1e-06
ATG2B	-0.468441	1e-06	-0.593007	1e-06
ATG3	0.529104	1e-06	0.477109	1e-06
ATG4D	0.616676	0.000842613
ATG5			0.216573	0.0673565
ATG7	0.3692	5.18e-05	0.348782	0.00258204
ATG9B			-4.39595	0.0222481
ATIC	0.490246	1e-06	0.573109	1e-06
ATL1	0.881462	1e-06	0.860629	1e-06
ATL2	0.633854	1e-06	0.552344	1e-06
ATL3	0.454643	1e-06	0.486771	1e-06
ATM	-0.444915	1e-06	-0.457553	1e-06
ATMIN	-0.34641	1e-06	-0.410536	1e-06
ATOH8	-1.65003	1e-06	-1.74602	1e-06
ATOX1	0.364605	0.000358662	0.616039	1e-06
ATP10A	0.730673	1e-06	0.757261	1e-06
ATP10D			0.231372	0.0397689
ATP11B	0.173139	0.0717014	0.184483	0.031699
ATP11C	0.23332	0.00468307
ATP13A1	0.754876	1e-06	0.615398	1e-06
ATP13A2	1.14087	1e-06	1.03347	1e-06
ATP13A3	0.324543	6.83e-06	0.293454	8.49e-05
ATP1A1	-0.111946	0.018381
ATP1B1	-0.361085	0.000478299	-0.47282	0.000112253
ATP1B3	0.665205	1e-06	0.788517	1e-06
ATP23	-0.789567	0.00544493
ATP2A1			-0.989522	0.0621384
ATP2A1-AS1	2.91847	0.00594817	3.86213	0.00505982
ATP2A2	0.942153	1e-06	0.871628	1e-06
ATP2A3	-1.13903	1e-06	-0.789725	9.86e-05
ATP2B1	1.1786	1e-06	1.21968	1e-06
ATP2B4	1.49371	1e-06	1.38804	1e-06
ATP5F1A	0.255496	1e-06	0.361946	1e-06
ATP5F1B	0.763137	1e-06	0.85442	1e-06
ATP5F1C	0.415339	1e-06	0.379059	1e-06
ATP5F1D	0.202499	0.0216326	0.389679	1.09e-06
ATP5IF1			0.589456	1e-06
ATP5MC1	1.02024	1e-06	1.15844	1e-06
ATP5MC1P4	3.90029	0.0017621	2.73729	0.0379058
ATP5MC2	-0.243075	0.000316866	-0.1998	0.0150434
ATP5MC3	0.498491	1e-06	0.727593	1e-06
ATP5MD	0.652546	1e-06	0.640505	1e-06
ATP5MF	0.461732	1e-06	0.611849	1e-06
ATP5MG			0.296034	0.0378167
ATP5PB	0.371628	1e-06	0.438785	1e-06
ATP5PBP5	-5.33378	2.84e-05	-1.69252	0.091488
ATP5PD	0.339669	1.35e-06	0.519983	1e-06
ATP5PF	0.509129	1e-06	0.40719	7.4e-05
ATP5PO	0.318959	0.0160409
ATP6AP1	0.228275	0.000129103	0.243103	0.000310149
ATP6AP1L	-0.915306	0.000594929	-0.58292	0.0498282
ATP6AP2	-0.375344	1e-06	-0.25327	1.17e-05
ATP6V0A1	0.348237	1e-06	0.199979	0.0164342
ATP6V0B	0.51802	1e-06	0.566705	1e-06
ATP6V0C	0.734498	1e-06	0.406774	0.0033202
ATP6V0D1	0.237798	0.000603594	0.232684	0.00546086
ATP6V0E2			0.377523	0.0124287
ATP6V1B2	-0.362499	1e-06	-0.264177	6.22e-05
ATP6V1C1	-0.325855	1e-06	-0.35321	2.65e-06
ATP6V1D	0.380342	1e-06	0.417913	1e-06
ATP6V1FNB	-2.3042	1e-06	-1.32046	5.11e-05
ATP6V1G2	-1.10843	0.0510449	-0.899474	0.0442281
ATP7B	-0.578226	0.00196962	-0.546498	0.00458155
ATP8A1	-1.51855	1e-06	-0.783599	0.00593185
ATP8B1	0.546187	1e-06	0.605158	1e-06
ATP8B2	0.348165	1e-06	0.390454	1e-06
ATP8B3	1.35018	1e-06	1.31955	1e-06
ATP8B4	-1.57678	1.47e-06	-1.23331	0.00018052
ATP9A	0.159498	0.0606092
ATP9B	-0.437221	5.87e-05	-0.318945	0.0161034
ATR	0.812029	1e-06	0.747414	1e-06
ATRAID	-0.318284	1.09e-05
ATRIP	1.27095	1e-06	1.12241	1e-06
ATRN	-0.181846	0.00237118	-0.212934	0.00261407
ATRX	-0.432766	1e-06	-0.514771	1e-06
ATXN10	0.448956	1e-06	0.433428	1e-06
ATXN2-AS			4.0891	0.0530528
ATXN2L	0.240432	0.000233861	0.229596	0.00251717
ATXN3	-0.735062	1e-06	-0.799115	1e-06
ATXN7L1	-0.579218	2.42e-05	-0.572659	0.00016593
ATXN7L3			0.173287	0.0309969
ATXN7L3B	-0.381163	1e-06	-0.287472	0.000295358
AUH	-0.883268	1e-06	-0.817172	1e-06
AUNIP	2.73861	1e-06	2.51496	1e-06
AUP1	0.460445	1e-06	0.587905	1e-06
AURKA	3.98574	1e-06	3.91841	1e-06
AURKAIP1	0.600187	1e-06	0.718493	1e-06
AURKB	4.37421	1e-06	4.13175	1e-06
AURKC	-2.40227	0.0124367
AVEN	0.474549	4.51e-05	0.414321	0.00131377
AVIL			-0.475449	0.0724625
AVPI1	-1.36744	1e-06	-1.11849	1e-06
AWAT2	4.44831	0.0912171
AXIN1	-0.233463	0.0171895	-0.2105	0.0545226
AXIN2	-1.04595	1e-06	-1.07386	1e-06
AZI2	-0.387037	9.31e-06	-0.501498	1e-06
AZIN1	0.586229	1e-06	0.508028	1e-06
B2M	-0.459927	1e-06	-0.335016	1e-06
B3GALNT1	0.361179	0.0035454	0.515511	0.000170017
B3GALT2	-1.83029	1e-06	-2.01226	1e-06
B3GALT4	-1.37033	1e-06	-0.902191	3.26e-05
B3GALT5	1.43371	2.22e-05
B3GALT5-AS1	-0.988506	0.0767688
B3GALT6	0.200542	0.0455907	0.282205	0.0101126
B3GAT3	0.931897	1e-06	1.08898	1e-06
B3GLCT	0.478202	1.93e-06	0.750373	1e-06
B3GNT10	0.725555	0.013944
B3GNT2	0.651868	1e-06	0.48199	0.000102934
B3GNT5			0.566216	0.0115018
B3GNT7	-5.29416	0.0361055	-5.52274	0.00292883
B3GNT8	-0.708339	0.0411267
B3GNTL1	0.707202	0.00178341	0.847937	4.63e-05
B4GALNT1	1.73051	1e-06	1.55862	1e-06
B4GALT1	0.839052	1e-06	0.820944	1e-06
B4GALT2	0.492259	1e-06	0.596987	1e-06
B4GALT5			0.228063	0.0122938
B4GALT6	1.47919	1e-06	1.09227	1e-06
B4GALT7	0.426236	8.57e-05	0.54542	3.39e-06
B4GAT1	-0.495088	1e-06
B9D1	-0.489027	0.0135919	-0.509625	0.0295285
BAALC	2.43352	1e-06	2.19742	1e-06
BABAM1	0.434167	0.00118166	0.523845	0.000202455
BACE1			0.198439	0.00744226
BACE1-AS	-0.711587	0.00298254	-0.896851	0.000172992
BACE2	-0.22924	0.00080103	-0.198119	0.0134649
BACH1	-0.911006	1e-06	-1.02411	1e-06
BACH2	-1.6941	1e-06	-1.87737	1e-06
BAG1	-0.475864	1e-06	-0.344912	0.000170584
BAG2			-0.219539	0.00971586
BAG3	0.529873	1e-06	0.5697	1e-06
BAG5	0.179251	0.0733187	0.259703	0.0035105
BAIAP2-DT	-1.07754	1e-06	-0.927478	1e-06
BAIAP2L2	1.49321	1e-06	1.49868	1e-06
BAIAP3			-2.45138	0.0292983
BAK1	1.00547	1e-06	1.10044	1e-06
BAMBI	-3.12124	1e-06	-1.1279	0.000293889
BANF1	0.646157	1e-06	0.657697	1e-06
BANK1	-0.694861	0.0701518
BAP1	0.138728	0.029551	0.306657	2.19e-05
BARD1	2.98458	1e-06	2.69975	1e-06
BASP1	-0.49019	1e-06	-0.476137	1e-06
BASP1-AS1	-4.66621	0.000973604	-5.12335	0.000124547
BATF3	2.08786	0.000956929	1.72307	0.00258532
BAX	-0.282018	3.25e-06	-0.21468	0.00210718
BAZ1A	0.599122	1e-06	0.532591	1e-06
BAZ1B	0.164903	0.092522
BAZ2A	0.193282	0.0982121
BAZ2B	-0.441604	1.57e-06	-0.610023	1e-06
BBC3	-1.401	1e-06	-1.0541	1e-06
BBS10			-0.377273	0.00206559
BBS12	-0.490826	0.0109993
BBS2	-0.524071	1e-06	-0.488143	1e-06
BBS7	0.393407	0.000374679	0.419284	1.17e-05
BBS9	-0.468268	1.76e-05	-0.390409	0.00166067
BBX	-0.343598	1e-06	-0.371487	2.13e-06
BCAM	-0.715104	0.0619227
BCAN	-3.8769	0.06506
BCAP29	0.782578	1e-06	0.696112	1e-06
BCAP31	0.427542	1e-06	0.380629	1e-06
BCAR1	0.5265	1e-06	0.555207	1e-06
BCAR3	0.829402	1e-06	0.677499	1e-06
BCAS1	1.42991	1e-06	0.870654	0.0020986
BCAS2	0.513318	1e-06	0.432943	0.000202908
BCAS3	-1.42673	1e-06	-1.24158	1e-06
BCAT1	0.720514	1e-06	0.592349	1e-06
BCCIP	0.890741	1e-06	0.847424	1e-06
BCDIN3D	-0.563882	0.0291057
BCHE	-1.02426	0.00146004	-0.8244	0.0406024
BCKDK	0.341961	0.000855209	0.378119	5.11e-06
BCL10	0.862517	1e-06	0.636359	1e-06
BCL11A	-2.05371	0.000265132
BCL11B	-1.4693	1e-06
BCL2	-1.65204	1e-06	-1.60144	1e-06
BCL2A1	6.07248	4.51e-05	5.35968	0.0032354
BCL2L10			-3.27218	0.0865605
BCL2L11	-2.45983	1e-06	-2.10584	1e-06
BCL2L12	1.60007	1e-06	1.65534	1e-06
BCL2L13	-0.305109	3.43e-06	-0.299125	0.000117606
BCL2L2	0.572402	1e-06	0.626779	1e-06
BCL6	-0.727194	1e-06	-0.735997	1e-06
BCL7A	0.462397	0.0281781
BCL7B	0.515527	1e-06	0.570798	1e-06
BCL7C			0.599742	1e-06
BCL9	-0.441818	0.000413379	-0.497924	0.000170678
BCLAF1	0.523092	1e-06	0.506995	1e-06
BCLAF3	-0.498552	0.000114528	-0.588623	3.01e-05
BCO2			-1.64427	0.00840838
BCOR	0.378392	0.000171364	0.362723	0.00299424
BCR	0.497599	1e-06	0.61515	1e-06
BCS1L	0.658973	1e-06	0.542934	1.98e-05
BCYRN1	3.14354	0.0043796
BDH2	-0.976867	1e-06	-0.966317	1e-06
BDKRB1	-0.872572	1e-06	-0.873915	1e-06
BDKRB2	-2.09164	1e-06	-2.09052	1e-06
BDNF	-1.04881	6.29e-05	-0.776905	0.004977
BDNF-AS	-0.981164	0.0333728	-1.64425	0.000799284
BDP1	0.744261	1e-06	0.576697	1e-06
BECN1	-0.232894	0.00424794
BEND3P3	-0.945265	0.0743386
BEND5	-2.35025	0.000113792	-1.97267	0.00143825
BEND7	-0.83766	1e-06	-1.08095	1e-06
BET1	0.237545	0.0311816
BEX2	-1.6719	0.0298266
BEX3			0.259724	0.00107233
BEX4	-1.07554	1e-06	-0.800201	1e-06
BFAR			0.201936	0.0089308
BFSP1	-0.857248	0.0194695	-0.924706	0.0257126
BGN	-0.223436	1.59e-06	-0.177783	0.00160897
BHLHB9	-0.904566	1e-06	-0.815632	1e-06
BHLHE22	-4.48718	0.0220543	-4.7107	0.00936326
BHLHE40			-0.30788	2.55e-05
BHLHE40-AS1	-1.31091	0.0538895
BHMT	-3.94826	0.0105123
BICC1	-0.638919	1e-06	-0.695057	1e-06
BICD1	0.419043	5.86e-05	0.31714	0.00817542
BICD2	0.60952	1e-06	0.48534	1e-06
BICRAL	-0.612945	1e-06	-0.698932	1e-06
BIN1	-0.516694	1e-06	-0.331729	1.53e-05
BIN3	0.441836	0.00101557	0.431872	0.00402527
BIRC3	-1.24434	0.0028493
BIRC5	4.07565	1e-06	3.78774	1e-06
BIVM	0.377224	3.86e-05	0.419347	6.84e-05
BLM	3.83307	1e-06	3.59037	1e-06
BLMH	0.201008	0.0752816	0.228212	0.0743541
BLOC1S1-RDH5	0.778524	0.00600798
BLOC1S2	-0.328224	2.86e-05	-0.169346	0.0777069
BLVRB	-0.237395	0.0240602
BLZF1	0.7606	1e-06	0.69424	1e-06
BMF	-3.40362	1e-06	-3.16022	1e-06
BMI1	-0.250821	0.00317222
BMP1			0.213008	0.00614974
BMP2	-1.38654	1e-06	-1.54144	1e-06
BMP3			1.28258	0.0928836
BMP4	-0.424244	0.0586224	-0.457527	0.0677768
BMP6	-0.689005	0.00189219	-0.679819	0.00387629
BMP8B	-3.9757	0.00923326
BMPER	-0.542918	1e-06	-0.657595	1e-06
BMPR1A			-0.194015	0.0259175
BMPR1B	1.28262	1e-06	1.29132	1e-06
BMPR2	-0.2978	1e-06	-0.302013	1.38e-06
BMS1	0.532466	1e-06	0.437228	1e-06
BMS1P1			0.618192	0.0249583
BMT2	-0.742797	1e-06	-0.729724	1e-06
BNC1	0.532876	1e-06	0.521844	2.22e-06
BNC2	-0.682372	1e-06	-0.756282	1e-06
BNIP2			0.230142	0.00332233
BNIP3L	-0.81086	1e-06	-0.803143	1e-06
BNIP3P17			2.269	0.0471684
BOC	-0.395059	1e-06	-0.497276	1e-06
BOD1	-0.425632	1e-06	-0.309271	0.000295358
BOD1L1	-0.322808	1.08e-06	-0.447704	1e-06
BOK	-0.201974	0.0636913
BOLA1	-0.555071	0.0171292
BOLA3	1.6287	1e-06	1.53337	1e-06
BOP1	1.04229	1e-06	0.980583	1e-06
BORA	2.92163	1e-06	2.27907	1e-06
BORCS5	-0.38029	0.00777156
BORCS6	-0.671973	0.0028493
BORCS7	-0.866099	1e-06	-0.60256	1e-06
BORCS8	0.813844	1e-06	0.451494	0.0220581
BORCS8-MEF2B	-4.01205	0.0486794
BPGM	0.24397	0.0826857	0.272894	0.0566954
BPNT1	0.204522	0.0918735
BPTF	-0.300735	1.55e-06	-0.19768	0.0304867
BRAT1			0.176625	0.0840577
BRCA1	2.86174	1e-06	2.65923	1e-06
BRCA2	2.50046	1e-06	2.50919	1e-06
BRCC3	0.369984	0.0041135	0.539216	1e-06
BRD1			-0.233282	0.0112018
BRD3	-0.477284	1e-06	-0.45323	1e-06
BRD3OS	-0.193593	0.0290489
BRD4	0.158335	0.029137
BRD8	0.312277	0.00322185	0.390381	2.06e-05
BRD9	0.609211	1e-06	0.602438	1e-06
BREA2	-2.53632	3.94e-05
BRF1			0.212788	0.0598024
BRF2	0.495067	0.00491602	0.645468	0.000754146
BRI3	-0.246257	0.0114704
BRI3BP	1.31194	1e-06	1.38319	1e-06
BRICD5			0.70401	0.00160101
BRINP1	-0.991413	1e-06
BRINP2	4.66309	4.84e-05
BRIP1	3.17598	1e-06	2.78683	1e-06
BRIX1	0.749293	1e-06	0.755994	1e-06
BRMS1	0.317162	0.00239616	0.367975	0.000909203
BRMS1L			0.371818	0.0213544
BROX	0.167161	0.0135175	0.149947	0.0914487
BRPF1	0.394606	9.47e-05	0.251453	0.0527588
BRSK1			-0.463826	0.0358907
BRWD1	-0.341817	8.97e-06	-0.292047	0.00112494
BRWD3	-0.311634	0.0100816
BSCL2	-0.991957	0.00200173	-1.07808	0.000840821
BSDC1	-0.319869	1.02e-06	-0.227801	0.00279937
BSG	-0.231002	1e-06
BST1	-0.627859	6.01e-06	-0.544157	0.000574547
BTAF1	0.465204	1e-06	0.246609	0.00243189
BTBD10	0.292197	0.0011065	0.284536	0.00907902
BTBD11	2.85967	1e-06	2.36032	1e-06
BTBD2	-0.568727	1e-06	-0.479179	1e-06
BTBD3	0.360813	0.00231363	0.323887	0.0107289
BTBD6	0.263946	0.00556133	0.62733	1e-06
BTBD7			-0.216351	0.0121714
BTBD8	-1.02587	3.86e-06	-1.22693	1e-06
BTF3	-0.423329	1e-06	-0.342258	1e-06
BTG1	-0.550419	1e-06	-0.499757	1e-06
BTG2	-1.45615	1e-06	-1.31642	1e-06
BTG3	1.03573	1e-06	0.917175	1e-06
BTN2A1	0.812659	1e-06	0.706582	1e-06
BTN3A1	-0.600952	1e-06	-0.365824	0.000675149
BTN3A3	-0.736373	1e-06	-0.562799	1e-06
BTRC	-0.256979	0.0237847	-0.349143	0.00471184
BUB1	4.20938	1e-06	4.16891	1e-06
BUB1B	4.67184	1e-06	4.21405	1e-06
BUB3	1.0607	1e-06	1.03989	1e-06
BUD13	0.740939	1e-06	0.759475	1e-06
BUD23	0.572744	1e-06	0.507741	1e-06
BUD31	0.45103	1e-06	0.355908	0.000653135
BVES			0.494431	0.000193567
BYSL	0.701616	1e-06	0.599376	5.15e-06
BZW1	0.854302	1e-06	0.70818	1e-06
BZW1P2	0.951663	0.0290489	0.914295	0.0307538
BZW2	1.10374	1e-06	1.18804	1e-06
C10orf105	-6.28303	7.01e-05	-3.70396	0.0365691
C10orf143			-0.723749	0.00712163
C10orf25	-0.913084	0.00218435	-0.765672	0.031445
C10orf55	2.12905	0.000395316	1.77976	0.00770255
C10orf88	0.428401	0.00934519	0.634524	0.000166442
C10orf90	-3.04597	0.00589296
C11orf1	-0.550695	0.0120028
C11orf24	1.05727	1e-06	1.08169	1e-06
C11orf49	-0.412256	0.000160691	-0.240949	0.0773629
C11orf54	-1.08323	1e-06	-0.790337	1e-06
C11orf68	-0.209142	0.00801387
C11orf74	-0.625379	0.000318031	-0.48904	0.0128795
C11orf80	0.933718	1.27e-06	0.519031	0.0236675
C11orf87	-2.11277	1e-06	-2.08943	1e-06
C11orf88			-3.37251	0.0166918
C11orf95	-0.380447	1e-06	-0.293084	0.000918916
C11orf96	-0.758143	1e-06	-0.78731	1e-06
C12orf10			0.214078	0.0895186
C12orf4	0.62173	1e-06	0.604045	1e-06
C12orf43			0.340236	0.0122711
C12orf45			-0.34003	0.0985048
C12orf56	2.1457	1e-06	1.82999	1e-06
C12orf57	-0.316481	0.0075754	-0.275741	0.0560391
C12orf65			0.327365	0.00273336
C12orf75	0.853927	1e-06	0.814277	1e-06
C14orf132	-1.40869	1e-06	-1.39981	1e-06
C14orf28	-0.699194	4.09e-05	-0.758526	4.82e-05
C14orf93	-1.1495	1e-06	-1.0352	1.36e-06
C15orf39	0.383441	0.00274567	0.477385	1e-06
C15orf40	-0.562303	6.95e-06	-0.653255	2.28e-06
C15orf61	-0.778963	5.1e-05	-0.547779	0.0164931
C16orf45	-0.533752	1e-06	-0.474149	1e-06
C16orf71	-1.12163	0.0446762
C16orf72	0.355436	1e-06	0.341269	1.51e-06
C16orf74	0.901383	0.00696539	1.48568	3.06e-05
C16orf86	-0.81008	0.033741	-0.738074	0.03301
C16orf87	0.625691	0.000274091	0.687186	0.000902304
C16orf91			0.697828	0.00196648
C16orf95			1.48693	0.00822251
C17orf100	-1.35903	0.00127633	-1.04222	0.0302645
C17orf107	-1.33508	0.00747504
C17orf51	0.697282	1e-06	0.72048	1e-06
C17orf53	2.16105	1e-06	1.95074	1e-06
C17orf58	-0.791612	1e-06	-0.674943	7.81e-06
C17orf75	-0.315945	0.0568741
C17orf97	-0.653664	0.0711744
C18orf25	0.475118	1e-06	0.318093	0.0111005
C18orf54	1.51142	1e-06	1.40062	1e-06
C19orf12	-0.328732	9.78e-05	-0.264313	0.00648399
C19orf18	-1.98491	0.00824181
C19orf24			0.289712	0.00823267
C19orf38	-3.13521	0.0258993
C19orf44	-0.4148	0.0329969
C19orf47	0.713425	1e-06	0.751892	1e-06
C19orf48	1.44335	1e-06	1.67476	1e-06
C19orf53	0.232109	0.017159	0.258136	0.00361823
C19orf54	-0.414587	0.00271858	-0.338488	0.028414
C19orf57			1.19214	0.0036018
C19orf66	-0.580873	1e-06	-0.264252	0.0263929
C19orf70			0.484416	1.46e-05
C19orf81			3.58748	0.0551947
C1D	0.236873	0.0705854
C1GALT1	0.478388	1e-06	0.250596	0.0818035
C1orf112	2.24908	1e-06	1.90082	1e-06
C1orf115			-1.79122	0.000386892
C1orf123	-0.262094	0.00611924	-0.217135	0.0525633
C1orf131	0.445146	0.00458028
C1orf159	0.540395	0.00019769	0.69583	1.05e-06
C1orf174	0.409957	3.23e-05
C1orf21	-0.78981	1e-06	-0.422706	0.0313094
C1orf216	-0.209735	0.0151313
C1orf35	0.267744	0.0681341	0.605592	7.84e-06
C1orf43	-0.225922	7.75e-05	-0.148676	0.0341278
C1orf56	-0.940534	9.62e-06	-0.748373	0.00143912
C1orf74			1.05405	0.00119715
C1QBP	1.06236	1e-06	1.04906	1e-06
C1QTNF1			0.746256	1e-06
C1QTNF2	1.12592	0.00107108	1.87934	1e-06
C1QTNF3	-0.630483	0.0269333	-0.742118	0.00124726
C1QTNF6			0.624619	7.11e-05
C1R	-1.43615	1e-06	-1.07987	1e-06
C1RL	-1.26078	1e-06	-0.985315	1e-06
C1RL-AS1			-0.508451	0.00175641
C1S	-1.33916	1e-06	-1.11412	1e-06
C2	-1.49703	0.00302115
C20orf27	0.711058	1e-06	0.866727	1e-06
C20orf96	-0.831169	1.73e-06	-0.826994	3.43e-06
C21orf58	2.11021	1e-06	1.92988	1e-06
C21orf62-AS1	-4.68532	0.000679265	-2.07527	0.00906978
C21orf91	-0.867406	1e-06	-0.811711	1e-06
C22orf46	-0.511925	1e-06	-0.291281	0.00764831
C2CD2	0.936167	1e-06	0.969557	1e-06
C2CD2L	0.589717	1.97e-05	0.686293	1.85e-06
C2CD3	0.357242	0.00136676	0.382903	0.00128585
C2CD4D	-2.84342	0.0671188	-4.54108	0.00162546
C2CD5	-0.311104	0.000199225	-0.320807	0.00104868
C2orf27A	-0.798313	9.19e-05	-0.761423	0.000861239
C2orf42	-0.353677	0.0207021
C2orf49	-0.450356	7.72e-06	-0.448045	0.000108037
C2orf68	-0.43419	0.000187416	-0.347952	0.0074816
C2orf69	0.552188	1e-06	0.562185	1e-06
C3	-1.06121	1e-06	-0.938495	2.12e-06
C3AR1	5.39618	2.48e-05	6.02131	5.92e-05
C3orf14	1.22692	1e-06	1.07699	1e-06
C3orf18	-0.3536	0.00154448	-0.292854	0.050926
C3orf20	-2.14362	0.0625834
C3orf52	2.23629	1e-06	1.69227	1.05e-05
C3orf62	-0.548338	0.00183939	-0.519021	0.00748989
C3orf67	1.44996	1e-06	1.35556	1e-06
C3orf80	1.80377	1e-06	1.83822	1e-06
C4orf33	0.483868	0.0111978
C4orf46	0.970214	1e-06	0.920834	1e-06
C5orf15	0.161574	0.0610095	0.224507	0.00609004
C5orf24	0.209131	0.00367301	0.336622	1.87e-06
C5orf30	0.702779	1e-06
C5orf34	2.43113	1e-06	2.06602	1e-06
C5orf38	-1.44516	1e-06	-1.07535	1e-06
C6orf106			0.241664	0.0180326
C6orf120			-0.184943	0.0312562
C6orf132	-0.803235	1e-06	-0.771147	1e-06
C6orf226			-0.558663	0.0509427
C6orf48	-1.24789	1e-06	-0.735502	1e-06
C6orf62	0.153395	0.0523717	0.213029	0.000446519
C6orf89	-0.579227	1e-06	-0.37592	1e-06
C7orf26			-0.225895	0.0648676
C7orf31			-1.39286	0.0003447
C7orf43	0.65208	1e-06	0.568465	1.39e-05
C7orf50	0.76659	1e-06	1.04095	1e-06
C8G	-4.08211	0.00799951	-2.96782	0.0578359
C8orf31	-0.535444	0.0505162
C8orf33	0.325781	2.69e-05	0.349967	5.14e-05
C8orf34	-1.9985	5.24e-06
C8orf48	1.19782	1.76e-06	0.947609	0.000340184
C8orf58	-0.533621	9.76e-05
C8orf82	-0.690974	1e-06	-0.479119	4.15e-06
C8orf88	1.15344	4.72e-05	1.11532	0.000494963
C9orf152	-3.842	0.0146906	-3.77663	0.00705252
C9orf16	-0.409366	5.99e-06	-0.193078	0.0725491
C9orf40	1.24566	1e-06	1.19309	1e-06
C9orf64	0.300121	0.00465944	0.288353	0.0583712
C9orf72	0.503805	0.0246219
CA11	-2.90779	1e-06	-2.47894	1e-06
CA13	0.583599	0.081548	0.789163	0.0579307
CA5B			-0.30046	0.0368341
CA5BP1			0.428392	0.0303188
CAB39	0.272338	0.000136658	0.196791	0.0105984
CAB39L	-0.263181	0.0471774	-0.530786	2.54e-05
CABCOCO1	-5.70332	3.67e-06	-1.67766	0.0172402
CABIN1	0.510107	1e-06	0.446831	1e-06
CABLES1	-1.76736	1e-06	-1.48125	1e-06
CABLES2	1.05435	1e-06	0.915631	1e-06
CABYR	0.703508	0.002321
CACFD1	-1.21296	1e-06	-1.09321	1e-06
CACHD1	-0.739131	1e-06	-0.792789	1e-06
CACNA1A	0.810909	1e-06	0.923296	1e-06
CACNA1C			-0.496994	1e-06
CACNA1G			-0.362486	0.0274644
CACNA1H	-2.60114	0.0617968
CACNA2D1	0.759086	1e-06	0.660676	1e-06
CACNA2D2	-5.14258	9.99e-05
CACNA2D4	-1.71864	0.00742006	-1.14351	0.0610973
CACNB2	-0.637246	0.0890969	-0.851329	0.0180326
CACNB4	-1.49398	0.000159925
CACNG7	-3.28938	0.0163896
CACTIN	0.223388	0.0596167	0.323693	0.00786576
CACUL1			0.19312	0.0571961
CACYBP	1.10396	1e-06	1.02076	1e-06
CAD	0.621401	1e-06	0.678276	1e-06
CADM1	-1.43709	0.000178387	-0.900526	0.0313144
CADPS	1.64356	1e-06	1.45277	1e-06
CADPS2	-0.400875	0.0169689
CALCOCO1	-1.82	1e-06	-1.72971	1e-06
CALCOCO2	-0.122985	0.0873635
CALD1	-0.415605	1e-06	-0.354741	1e-06
CALHM2	-0.768255	1e-06	-0.561722	1e-06
CALHM5	-0.248094	0.0327772
CALM1	1.09245	1e-06	1.00918	1e-06
CALM2	1.06998	1e-06	0.90081	1e-06
CALM3	1.02513	1e-06	1.03652	1e-06
CALML6	-0.947012	0.0279667
CALR	1.43875	1e-06	1.54866	1e-06
CALU	0.480555	1e-06	0.416943	1e-06
CAMK1	1.09325	1e-06	1.08988	1e-06
CAMK1D	-1.09902	1e-06	-1.10417	1e-06
CAMK2A			1.65517	0.0347313
CAMK2B	4.6485	2.87e-05	2.41673	6.22e-05
CAMK2D	-0.135011	0.0379596
CAMK2G	0.17506	0.0209575	0.361005	4.78e-06
CAMK2N1			-0.500507	1e-06
CAMK2N2			0.952032	0.0878353
CAMK4	1.05932	1e-06	1.00916	1e-06
CAMLG	-1.0968	1e-06	-0.994295	1e-06
CAMTA2	0.168637	0.0623083	0.206204	0.0312794
CAND1	0.214343	8.09e-05	0.247704	0.000107613
CANT1	0.518672	1e-06	0.583543	1e-06
CANX	0.616347	1e-06	0.552388	1e-06
CAP1	1.10733	1e-06	1.11308	1e-06
CAP2	0.531506	1e-06	0.313294	0.010582
CAPG	0.177746	0.0046965	0.267988	0.00191529
CAPN1	0.534262	1e-06	0.573134	1e-06
CAPN10	0.310163	0.019674	0.314128	0.0136333
CAPN15	0.702585	1e-06	0.642514	1e-06
CAPN2	0.816551	1e-06	0.701371	1e-06
CAPN3	-0.936067	0.0629897	-1.04246	0.0302447
CAPN5	0.203319	0.00146371	0.212195	0.00449734
CAPN6	-2.00927	0.0445275
CAPN8	-4.00351	0.0522303
CAPNS1	0.400856	1e-06	0.311281	3.05e-06
CAPRIN1	0.372376	1e-06	0.317482	1e-06
CAPRIN2	0.39524	1.19e-06	0.444187	1e-06
CAPS	-1.15955	1e-06	-0.949629	1e-06
CAPS2	-0.706902	0.0204026	-0.686087	0.050926
CAPZA1	0.836437	1e-06	0.751615	1e-06
CAPZA2	0.313664	1e-06	0.186066	0.02046
CAPZB	0.559464	1e-06	0.517575	1e-06
CARD14	-1.17489	0.0502115	-2.10899	0.000286728
CARD16	-1.42364	0.000140271	-1.73936	7.65e-05
CARD19	0.392152	0.001886
CARD6	-0.576821	1e-06	-0.635911	1e-06
CARD8	0.289465	0.00476744
CARD8-AS1			0.844574	0.0151111
CARD9	0.468355	0.0392826
CARF	-0.864449	1e-06	-0.97234	1e-06
CARM1	0.42158	1e-06	0.382352	1e-06
CARMIL1	-0.396008	9.7e-05	-0.244133	0.0934181
CARNMT1	1.43798	1e-06	1.2791	1e-06
CARNS1			-1.34809	0.0190912
CARS	0.240686	0.00136903	0.338181	3.81e-06
CASC10	-0.724854	0.00332306	-0.699861	0.00855576
CASC15	-2.25471	1e-06	-2.45937	1e-06
CASC3	-0.123878	0.0769247
CASC4	-0.256945	1e-06	-0.22348	0.000236009
CASK	0.334949	4.41e-06	0.308452	0.000250591
CASKIN1			-2.12346	0.0886121
CASKIN2	-0.360034	0.00130957
CASP1	-1.46636	1e-06	-0.932373	1e-06
CASP12	-2.10733	0.0714448	-5.25907	5.33e-05
CASP17P	-2.71387	0.000270003	-1.60815	0.0149146
CASP2	1.04132	1e-06	0.776519	1e-06
CASP3	0.508688	1e-06	0.54042	1e-06
CASP4			-0.200213	0.0758274
CASP7	0.364479	5.43e-05	0.485715	1e-06
CASP8AP2	0.685063	1e-06	0.401145	0.000311215
CAST	0.347358	1e-06	0.261444	2.02e-06
CASTOR2	-0.888169	1.26e-06	-1.10931	1e-06
CASTOR3	-1.22086	1e-06	-1.46076	1e-06
CATSPER2P1	-1.21761	0.0503269
CATSPERE	-1.54919	0.000144064	-1.55967	0.000140925
CAV1	0.321028	1e-06	0.252106	1.6e-06
CAV2	0.866652	1e-06	0.620669	1e-06
CAVIN1	0.415706	1e-06	0.420583	1e-06
CAVIN3	0.769272	1e-06	0.705371	1e-06
CBARP			0.508433	7.72e-05
CBFA2T2	-0.631375	1e-06	-0.506384	1e-06
CBFB	0.789478	1e-06	0.85069	1e-06
CBL	0.585925	1e-06	0.50183	1e-06
CBLB	-0.382329	1e-06	-0.365878	1.62e-06
CBLN2			4.68733	0.0313613
CBLN3	-1.02571	1e-06	-1.2168	1e-06
CBR1	0.527196	1e-06	0.660157	1e-06
CBS	0.851031	1e-06	0.806937	1e-06
CBX1	0.61592	1e-06	0.791104	1e-06
CBX3			0.171052	0.0750784
CBX3P2	-1.82841	0.0202275
CBX5	0.920549	1e-06	0.874768	1e-06
CBX7	-1.90329	1e-06	-1.65002	1e-06
CBX8	-0.696403	0.00179467
CC2D1A	-0.220744	0.018585	-0.208043	0.056739
CC2D1B			0.221558	0.0219373
CC2D2A	-0.453997	1.19e-05	-0.383558	0.001387
CCAR1	0.466554	1e-06	0.319876	6.87e-06
CCAR2	0.417139	1e-06	0.479005	1e-06
CCBE1	0.251938	0.0675048	0.336801	7.96e-06
CCDC102A	-1.24914	1e-06	-0.852411	1e-06
CCDC102B	-1.20061	2.22e-05	-1.18337	1.92e-05
CCDC106	-0.944819	1e-06	-0.633952	4.01e-05
CCDC112	0.359386	0.0299097
CCDC114			-3.18749	0.0319028
CCDC115	-0.872874	1e-06	-0.409788	0.00223899
CCDC12	0.325732	0.0328229
CCDC120	-0.738689	0.000196431	-0.701098	0.00114934
CCDC121			-0.800981	0.0311325
CCDC122	-0.825614	9.99e-05	-0.657771	0.010224
CCDC124			0.354903	0.000110739
CCDC125	-0.384316	0.0397657	-0.424819	0.0396008
CCDC126	-0.536709	0.0171902	-0.576778	0.0154144
CCDC127	-0.737076	1e-06	-0.805892	1e-06
CCDC134	1.37724	1e-06	1.14784	6.75e-05
CCDC136	-0.917296	1e-06	-0.8191	1e-06
CCDC137	0.669088	1e-06	0.823802	1e-06
CCDC138	1.86933	1e-06	1.68791	1e-06
CCDC14	0.918698	1e-06	0.654847	1e-06
CCDC141	4.10667	0.00882101	5.47821	0.000734806
CCDC142			0.575531	0.000294099
CCDC144NL-AS1			-3.22004	0.0187977
CCDC146			-1.58923	1e-06
CCDC148			-4.54363	0.00271051
CCDC149	-0.309325	0.00187388
CCDC15	2.76651	1e-06	2.53546	1e-06
CCDC150	2.7835	1e-06	2.57185	1e-06
CCDC153			-2.1663	0.0452066
CCDC154	-1.67195	2.75e-05	-1.61643	0.000126126
CCDC159	-0.926977	1e-06	-0.761385	5.27e-05
CCDC167	1.13445	1e-06	1.17465	1e-06
CCDC17			-1.49968	0.0735468
CCDC170	-2.3232	1e-06	-1.62763	8.55e-05
CCDC171	-0.56893	0.0114424
CCDC174	-0.419115	0.000215106	-0.536267	2.1e-05
CCDC18	2.64665	1e-06	2.19274	1e-06
CCDC180			-1.14603	0.0946708
CCDC186			-0.337947	0.00208004
CCDC189	1.06426	0.0330161	0.973765	0.0865605
CCDC18-AS1	-0.689206	0.000315015	-0.991473	1e-06
CCDC191			-0.441192	0.0812101
CCDC200			1.6497	0.000479004
CCDC22	0.426114	0.000474327	0.423105	0.00130433
CCDC25	-0.310806	8.59e-05	-0.320943	0.000487233
CCDC28A	-1.01767	1e-06	-0.797273	2.99e-06
CCDC28B	-0.431158	0.0536958
CCDC3	-0.965442	1.07e-05	-0.895072	0.000978116
CCDC30	-0.927446	0.040321	-1.09128	0.013724
CCDC34	1.43199	1e-06	1.10188	1e-06
CCDC36	0.717686	0.00171612
CCDC40	-0.959091	0.000265936	-1.10871	3.32e-06
CCDC43	0.310037	0.00934306
CCDC47	0.573954	1e-06	0.581683	1e-06
CCDC50	-0.50468	1e-06	-0.533066	1e-06
CCDC57	-0.351387	0.000477448	-0.413246	0.000120012
CCDC58	0.643838	0.000367974	0.542038	0.0116819
CCDC61	0.638013	0.0028942	0.399301	0.0864462
CCDC69	-1.53595	1e-06	-1.40572	1e-06
CCDC71L	0.25478	0.00773685	0.281753	0.000487
CCDC74A	-0.429727	0.000780574
CCDC74B	-0.902884	3.69e-06	-0.667657	0.00137017
CCDC77	1.04749	1e-06	0.918927	1e-06
CCDC8	0.289974	0.0626878	0.696266	1e-06
CCDC80	-0.524515	1e-06	-0.413918	1e-06
CCDC82	0.596688	1e-06	0.492095	1e-06
CCDC85A	-1.19643	1e-06	-1.01449	3.67e-05
CCDC85B	0.425183	1e-06	0.683012	1e-06
CCDC85C	0.985786	1e-06	0.4867	0.0341044
CCDC86	1.12441	1e-06	1.20674	1e-06
CCDC88A	1.2791	1e-06	1.11192	1e-06
CCDC88B	-1.03965	0.0298275
CCDC9	0.382376	0.000210755	0.521379	1.36e-06
CCDC90B	-0.268075	0.000646792	-0.253042	0.00549553
CCDC91	0.513669	1e-06	0.472031	2.39e-05
CCDC92	-0.315752	2.6e-06	-0.440218	1e-06
CCDC93	-0.183624	0.00703869	-0.244722	0.000956453
CCDC97	-0.322958	0.000504987	-0.218851	0.0454655
CCDC9B	-0.32541	0.00110114
CCHCR1	0.666677	1e-06	0.683875	1e-06
CCIN	1.78254	1e-06	1.90177	1e-06
CCL26	2.28014	5.53e-06	2.70941	1e-06
CCL8			-4.97855	0.0574964
CCM2	0.872431	1e-06	0.770316	1e-06
CCNA2	3.44655	1e-06	3.22643	1e-06
CCNB1	3.6682	1e-06	3.52021	1e-06
CCNB1IP1	-0.768579	1e-06	-0.747661	1e-06
CCNB2	3.08514	1e-06	2.88419	1e-06
CCND1	1.70055	1e-06	1.35003	1e-06
CCND3	1.53521	1e-06	1.55355	1e-06
CCNDBP1	-0.353688	7.57e-06	-0.319279	0.000403855
CCNE1	0.661317	0.00162466	1.0104	1.48e-06
CCNE2	2.52073	1e-06	2.37924	1e-06
CCNF	3.03246	1e-06	3.08384	1e-06
CCNG1	-1.18931	1e-06	-1.19144	1e-06
CCNG2	-1.3865	1e-06	-1.2982	1e-06
CCNH	0.354689	0.0110086
CCNI	-0.653436	1e-06	-0.628164	1e-06
CCNJ	0.314195	0.094618
CCNK	0.526994	7.34e-06	0.48567	0.000144487
CCNQ			0.296497	0.0317256
CCNY	-0.154219	0.0163904	-0.1522	0.0459304
CCNYL1	0.728399	1e-06	0.644521	1e-06
CCP110	1.00612	1e-06	0.91924	1e-06
CCPG1	-0.829155	1e-06	-0.690191	1e-06
CCR7	-2.79306	0.00118122	-1.45671	0.0182527
CCS	-0.515571	5.01e-05
CCSAP	1.00494	1e-06	0.869507	1e-06
CCT2	0.982268	1e-06	1.0273	1e-06
CCT3	0.719036	1e-06	0.763153	1e-06
CCT4	0.550277	1e-06	0.56634	1e-06
CCT5	1.28715	1e-06	1.11673	1e-06
CCT6A	0.818118	1e-06	0.832866	1e-06
CCT6B	-1.05273	0.0091859
CCT7	0.746876	1e-06	0.781614	1e-06
CCT8	0.644104	1e-06	0.695136	1e-06
CD151	0.227386	0.0690593	0.407159	1e-06
CD160			-1.26978	0.0754723
CD163	3.26835	0.0116345
CD177	-3.89428	0.0601386
CD200R1			-4.65591	0.0537451
CD248	0.524548	1e-06	0.650427	1e-06
CD274			0.813938	0.0259107
CD276			0.531065	1e-06
CD27-AS1	-0.820533	1e-06	-0.739837	1e-06
CD2AP	0.406391	1.66e-06	0.277464	0.0084387
CD2BP2	-0.175122	0.0251486
CD302	-0.590933	0.000168089	-0.780354	1.03e-05
CD320	0.485687	1e-06	0.753284	1e-06
CD34	-1.98788	1e-06	-1.70063	1e-06
CD36	-1.24361	1e-06	-0.790108	1e-06
CD37	-2.08373	1e-06	-2.37117	1e-06
CD3EAP	0.772958	0.0185545	0.841902	0.00292988
CD40	-0.69902	0.0966148
CD46			-0.273744	2.51e-06
CD47	0.493965	1e-06	0.557803	1e-06
CD5			-4.5964	0.0564768
CD55	-0.292666	4.92e-06	-0.345023	4.03e-06
CD58	0.630056	1.25e-05	0.33996	0.0673574
CD59			-0.315809	1e-06
CD63	0.202474	0.058181	0.318232	1e-06
CD7	-1.90431	0.0831433
CD70			-4.98437	0.00887507
CD72	-2.08504	1e-06	-2.28975	1e-06
CD79B	-2.51452	0.0187097	-1.5031	0.0676129
CD81	-0.293574	1e-06	-0.0981708	0.0880788
CD82			0.576775	5.42e-06
CD9	0.586005	1e-06	0.400603	4.58e-06
CD93	5.58315	0.0233669
CD99	-0.251995	1.13e-06
CDAN1	0.365235	0.00135166	0.576849	1e-06
CDC123	0.719712	1e-06	0.696049	1e-06
CDC14B	-0.489924	1e-06	-0.201673	0.0133585
CDC16	0.146412	0.0183161
CDC20	4.52858	1e-06	4.36156	1e-06
CDC20P1	-2.14723	1.91e-05	-2.19205	0.000116382
CDC23	0.341706	0.00011607	0.370489	0.000185304
CDC25A	2.46708	1e-06	2.54717	1e-06
CDC25B	0.43048	1e-06	0.408328	1e-06
CDC25C	3.8639	1e-06	3.74294	1e-06
CDC27	0.784708	1e-06	0.672706	1e-06
CDC37	0.67819	1e-06	0.779815	1e-06
CDC37L1-DT	-4.4633	0.0139926
CDC42BPA	0.430142	1e-06	0.416146	1e-06
CDC42BPB	0.211548	4.17e-05	0.208646	0.00129946
CDC42EP3			0.358473	0.00530005
CDC42EP5	-0.869119	1e-06	-0.819672	1e-06
CDC42SE1	0.622401	1e-06	0.571822	1e-06
CDC42SE2	0.697423	1e-06	0.458162	0.000209539
CDC45	4.22388	1e-06	3.79582	1e-06
CDC5L	0.382082	2.71e-06	0.369162	1.33e-05
CDC6	2.99205	1e-06	2.70609	1e-06
CDC7	2.05801	1e-06	1.99234	1e-06
CDC73	0.329317	2.61e-06	0.315827	0.000149846
CDCA2	3.77788	1e-06	3.59733	1e-06
CDCA3	3.36526	1e-06	3.08071	1e-06
CDCA4	1.98151	1e-06	1.90649	1e-06
CDCA5	3.85795	1e-06	3.79165	1e-06
CDCA7	2.64324	1e-06	2.10303	1e-06
CDCA7L	0.538904	1e-06	0.496909	3.19e-06
CDCA8	4.47723	1e-06	4.00416	1e-06
CDCP1	3.15284	1e-06	3.00508	1e-06
CDH10	-1.94149	1e-06	-1.84265	1e-06
CDH11	0.33563	0.00670799	0.370735	0.00175651
CDH13	-0.377017	1e-06	-0.281965	4.44e-06
CDH18	-2.05711	1e-06	-1.82644	1e-06
CDH23			-1.15605	0.0486987
CDH24	0.713321	1e-06	0.916828	1e-06
CDH4	1.06258	1e-06	0.677975	0.000561417
CDH5	-8.5476	1e-06	-7.65898	1e-06
CDH6	-1.03284	0.000363011	-0.830333	0.0277279
CDH8	-4.47493	0.0137009
CDHR3	-0.420193	0.0217733	-0.526954	0.00137684
CDHR4	-3.71867	0.000541806
CDIP1	-0.379712	0.000144955	-0.413556	0.000182985
CDIPT	-0.382935	1e-06	-0.272528	0.000144309
CDK1	4.16793	1e-06	4.10234	1e-06
CDK10	0.237138	0.0703729	0.309834	0.00132312
CDK11A			0.705466	0.056902
CDK11B	0.262643	0.00296813	0.274496	0.00461996
CDK12	0.543632	1e-06	0.415116	1e-06
CDK13	-0.207639	0.00365115	-0.214846	0.00840495
CDK14	0.288863	7.9e-05	0.394952	1.42e-06
CDK15	1.09056	0.0141163	1.61887	0.00274222
CDK16	0.462109	1e-06	0.481898	1e-06
CDK17	0.480043	1e-06	0.39145	1e-06
CDK19	-0.343315	2.59e-06	-0.436402	1e-06
CDK2	2.30833	1e-06	2.26919	1e-06
CDK2AP1	0.65675	1e-06	0.596726	1e-06
CDK2AP2	0.905618	1e-06	0.814184	1e-06
CDK3			-1.74552	0.00588149
CDK5R1	0.657054	0.081349	1.28241	0.000128215
CDK5RAP1	0.623479	1e-06	0.591881	5.59e-06
CDK5RAP2	0.523165	1e-06	0.603181	1e-06
CDK5RAP3			-0.409956	0.000657726
CDK6	0.598375	1e-06	0.519366	1e-06
CDK8	0.29301	0.0171934
CDKL2	-1.64524	0.000439466	-4.96175	1e-06
CDKL5			-0.388906	0.0382018
CDKN1A	-0.489825	1e-06	-0.368706	1e-06
CDKN1B	-0.674919	1e-06	-0.373362	0.000476182
CDKN1C	-3.51143	1e-06	-3.57008	1e-06
CDKN2A	-0.241479	0.0825282	-0.350933	0.00190676
CDKN2AIPNL	1.14272	1e-06	0.868427	1e-06
CDKN2B	-0.855214	1e-06	-0.973523	1e-06
CDKN2C	1.69039	1e-06	1.93271	1e-06
CDKN2D	1.51983	1e-06	1.68347	1e-06
CDKN3	3.29041	1e-06	3.11361	1e-06
CDNF	-1.15987	0.014105
CDO1	-1.47952	1e-06	-1.31501	1e-06
CDON	-1.82016	1e-06	-1.78298	1e-06
CDR2			0.406313	3.82e-06
CDR2L	0.858216	1e-06	0.868141	1e-06
CDRT4			-2.20212	0.0965812
CDS1	-1.97608	0.000159925	-1.755	0.000152902
CDS2	-0.249745	0.000765299	-0.26621	0.00127549
CDT1	2.92731	1e-06	2.59516	1e-06
CDV3	0.315664	1e-06	0.391657	1e-06
CDX1			-2.07737	0.00504506
CDYL	-0.145927	0.0923831
CDYL2	0.631503	1e-06	0.553036	9.94e-06
CEACAM19	-0.852907	0.000849799	-0.923228	0.000281687
CEACAM5	-2.10146	0.0751608
CEBPA	-3.58632	0.0303297
CEBPB	-1.12259	1e-06	-1.00199	1e-06
CEBPD	-1.71531	1e-06	-1.24749	1e-06
CEBPZ	0.351665	0.0646866	0.541232	1e-06
CEL	-1.37281	0.000339742	-1.39856	0.000317491
CELF1	0.704977	1e-06	0.607355	1e-06
CELF2	-1.74877	1e-06	-1.75586	1e-06
CELF2-AS1	-1.65815	0.00865449	-2.36924	0.00586962
CELSR2	-0.976442	0.0378328	-0.882999	0.0894428
CEMIP2	0.70403	1e-06	0.516922	1e-06
CENPA	4.27339	1e-06	4.10927	1e-06
CENPB	0.605885	1e-06	0.769463	1e-06
CENPE	3.5951	1e-06	3.32269	1e-06
CENPF	3.04141	1e-06	2.97023	1e-06
CENPH	2.55534	1e-06	2.4324	1e-06
CENPI	3.21149	1e-06	3.30851	1e-06
CENPJ	2.08738	1e-06	1.78725	1e-06
CENPK	3.67862	1e-06	3.02012	1e-06
CENPL	1.78322	1e-06	1.64103	1e-06
CENPM	4.08439	1e-06	3.69158	1e-06
CENPN	2.22654	1e-06	2.1704	1e-06
CENPO	2.47257	1e-06	2.29176	1e-06
CENPP	0.733775	3.11e-05	0.676971	0.000618082
CENPQ	2.16673	1e-06	1.83658	1e-06
CENPS			1.70931	0.00027914
CENPT	1.22442	1e-06	1.15154	1e-06
CENPU	3.55923	1e-06	3.15095	1e-06
CENPV			0.606609	0.0172927
CENPW	1.96996	1e-06	1.59804	1e-06
CENPX	1.60691	1e-06	1.60147	1e-06
CEP126	-1.48149	1e-06	-1.48151	1e-06
CEP128	3.2495	1e-06	2.91	1e-06
CEP131	0.463632	0.000638704	0.503983	0.000351133
CEP135	0.919084	1e-06	0.842363	1e-06
CEP152	1.7747	1e-06	1.46585	1e-06
CEP162	-0.598635	1.32e-05	-0.610607	5.97e-05
CEP164	0.36826	3.11e-06	0.325365	0.00018172
CEP170	1.23979	1e-06	1.03425	1e-06
CEP170B	0.726161	1e-06	0.558955	1e-06
CEP170P1	1.57693	1.72e-06	1.25589	0.00157242
CEP19	-0.469438	0.00945701
CEP192	0.676882	1e-06	0.701635	1e-06
CEP250	0.231899	0.00956206
CEP290	0.860328	1e-06	0.479806	3.47e-06
CEP295	0.733807	1e-06	0.329926	0.0524476
CEP41	0.744725	1e-06	0.636287	4.15e-06
CEP55	4.39073	1e-06	3.88238	1e-06
CEP57L1	1.07231	1e-06	0.986457	1e-06
CEP68	-0.928261	1e-06	-0.772764	1e-06
CEP70	0.54841	0.0105213	0.876831	0.000450147
CEP72	2.29565	1e-06	3.03079	1e-06
CEP76	0.639886	0.00130459	0.642212	0.00212978
CEP78	1.15979	1e-06	1.045	1e-06
CEP83			0.407343	0.0302225
CEP85	1.57937	1e-06	1.4327	1e-06
CEP85L	-0.259037	0.0677531	-0.387132	0.00761007
CEP89	0.621314	1e-06	0.535234	1e-06
CEP95	-0.230723	0.0445966	-0.375248	0.0015416
CEP97	1.21703	1e-06	1.15442	1e-06
CERCAM	-0.316231	1e-06	-0.1612	0.00640664
CERKL	0.937237	1e-06	0.815338	1e-06
CERNA1	-2.82795	0.00312049	-3.14098	0.000858167
CERS2			-0.164884	0.036603
CERS4	-2.07388	1e-06	-1.5004	3.83e-06
CERS5	0.272074	0.0078436	0.211672	0.045556
CERS6	0.413847	0.000147833	0.257236	0.0540433
CES1	-1.19464	1e-06	-0.793099	0.00164029
CES2	-0.344538	1e-06	-0.378279	1.4e-06
CES3	-2.93375	0.0918735
CES4A	-1.05782	1.27e-06	-1.20628	1e-06
CETN2	0.44669	1e-06	0.469634	1e-06
CETN3	0.420322	0.0168498	0.329216	0.094492
CFAP157	0.671721	0.0173097	1.04069	0.000344618
CFAP20	0.445296	0.000198194	0.347288	0.00841218
CFAP298	0.437164	0.0305001	0.522633	0.0118425
CFAP299	1.44883	0.0564817
CFAP36	-0.350029	0.000387256	-0.232234	0.0579964
CFAP410	-0.355473	0.0536106	-0.553031	0.00250881
CFAP45			1.25961	0.0574189
CFAP52			-4.19825	0.0378693
CFAP53			-2.23707	0.00164285
CFAP57	-4.28041	0.00814517
CFAP61	-4.26255	0.0255492
CFAP69	-1.53863	1e-06	-1.6346	1e-06
CFAP70	-1.34607	0.00206685	-1.62062	0.000271284
CFB	-2.10551	1e-06	-1.17592	0.000682934
CFD	-1.88791	1e-06	-1.39585	1e-06
CFDP1	-0.365378	0.000206762
CFH	-1.24914	1e-06	-1.15987	1e-06
CFL1	1.00811	1e-06	1.07244	1e-06
CFL1P1	-1.90115	0.0061768	-4.2844	0.000288996
CFL2			0.244613	0.000532308
CFLAR	-0.404308	1e-06	-0.545487	1e-06
CGAS	0.976708	1e-06	1.10112	1e-06
CGGBP1			-0.155307	0.0308602
CGNL1			0.747473	0.000434289
CGRRF1	-0.436964	0.00633848
CH17-340M24.3	-0.791234	0.0570767
CH25H	1.54613	1e-06	1.27935	1e-06
CHAC1	1.00641	1e-06	1.03692	1e-06
CHAC2	2.79502	1e-06	3.08949	1e-06
CHADL	-0.841821	0.0744259	-1.50143	0.0028494
CHAF1A	2.14327	1e-06	1.74602	1e-06
CHAF1B	2.33663	1e-06	2.24232	1e-06
CHAMP1	0.525139	1e-06	0.473858	1e-06
CHCHD1	0.404952	0.00442913	0.615678	1.77e-05
CHCHD10			0.489544	0.000131688
CHCHD2	0.233154	0.0402186	0.314179	0.000160462
CHCHD3	0.623533	1e-06	0.709338	1e-06
CHD1	0.464789	1e-06	0.352376	0.000146896
CHD1L	0.764013	1e-06	0.656788	1e-06
CHD2			-0.212349	0.00682088
CHD3	-0.289689	1e-06	-0.229581	0.000203996
CHD6	-0.624203	1e-06	-0.68124	1e-06
CHD8	0.20361	0.00172302	0.205242	0.0111462
CHDH	-2.07722	1e-06	-1.04198	5.17e-05
CHEK1	1.04081	1e-06	1.10907	1e-06
CHEK2	0.470035	0.00484246	0.40399	0.028803
CHFR	0.361445	0.000255203	0.367008	0.000109451
CHGA	-0.537925	0.0927372	2.13217	1e-06
CHGB	-1.89537	0.0203183
CHI3L1	0.794615	0.0230083	0.887885	0.004977
CHI3L2	-2.12178	0.000203115	-2.7763	0.000214469
CHIC1	-0.646244	1e-06	-0.639331	1e-06
CHIC2	0.416265	9.34e-05	0.370164	0.00242842
CHID1	0.313673	1e-06	0.257058	0.00102484
CHKA	-0.351826	0.0215803
CHKB			-0.99124	0.0427383
CHM	0.236798	0.0461666	0.286109	0.0012847
CHML	1.21217	1e-06	1.18067	1e-06
CHMP1A	0.361504	1e-06	0.339947	4.27e-06
CHMP1B	-0.670107	1e-06	-0.63607	1e-06
CHMP2B	-0.531961	1e-06	-0.668248	1e-06
CHMP4B	-0.206883	0.00804774	-0.156768	0.0445775
CHMP7	0.352177	1.93e-05	0.360062	9.57e-05
CHN1			0.218152	0.0711609
CHN2	-4.12305	0.00569288	-3.26519	0.0914225
CHORDC1	0.687798	1e-06	0.542499	1e-06
CHP1	-0.404627	1e-06	-0.467263	1e-06
CHPF			0.161287	0.0155274
CHPF2	0.298078	1e-06	0.385674	1e-06
CHPT1	-0.214973	0.00647085
CHRAC1			0.288202	0.0103599
CHRD	-1.26522	1e-06	-0.859319	0.00012434
CHRDL1	-2.88364	1e-06	-2.54256	1e-06
CHRM2	-1.70377	1e-06	-1.83176	1e-06
CHRNA5			3.76021	0.00569246
CHRNA9	-3.29296	0.00663953	-2.77793	0.0069942
CHRNB1	-0.649223	0.0134644
CHRNE			-3.53744	0.0109925
CHST11	1.03025	1e-06	0.997814	1e-06
CHST12	-0.202978	0.0536106
CHST15	0.921308	0.000521789	0.996337	0.00053688
CHST2	0.2179	0.049352	0.625199	1e-06
CHST3	0.600881	1e-06	0.503729	1e-06
CHSY1	0.983382	1e-06	0.807428	1e-06
CHSY3	1.12356	1e-06	1.17333	1e-06
CHTF18	2.67134	1e-06	2.36832	1e-06
CHTF8			0.266245	0.00895554
CHTOP	0.591649	1e-06	0.533234	1e-06
CHUK	0.666408	1e-06	0.512201	1e-06
CHURC1	-0.681183	1e-06	-0.643944	1e-06
CIAO2B	0.323433	0.00191438	0.401784	0.00174612
CIAO3	-0.391874	0.00220784	-0.25113	0.089174
CIAPIN1			0.335958	0.00261081
CIB1	0.572787	1e-06	0.721325	1e-06
CIITA			0.659027	0.0682718
CILP			-0.88953	0.0204777
CILP2	-0.950905	0.0125286
CINP	0.399417	3.09e-05	0.347006	0.00322512
CIP2A	3.28106	1e-06	3.03003	1e-06
CIPC	-0.263303	0.0815887
CIR1	-0.918394	1e-06	-0.864688	1e-06
CISD1	0.4697	2.1e-05	0.490206	0.000111507
CISD2			0.432334	0.00110742
CISD3	0.818351	1e-06	0.83283	1e-06
CISH	2.58952	1e-06	2.84016	1e-06
CIT	1.59666	1e-06	1.26616	1e-06
CITED4	1.48608	1e-06	1.11746	0.00448951
CIZ1	-0.320063	1e-06	-0.289628	1.21e-06
CKAP2	2.19195	1e-06	2.01875	1e-06
CKAP2L	4.37561	1e-06	4.29068	1e-06
CKAP4	1.37929	1e-06	1.33323	1e-06
CKAP5	0.808427	1e-06	0.737793	1e-06
CKB	0.583713	1e-06	0.762391	1e-06
CKMT2	-0.945452	0.0624877
CKMT2-AS1	-0.744203	0.0187171	-0.657593	0.06507
CKS1B	1.49026	1e-06	1.54321	1e-06
CKS2	2.3147	1e-06	2.41575	1e-06
CLASP1	0.197125	0.00550958
CLASP2	0.486853	1e-06	0.553908	1e-06
CLCA2	-1.13152	1e-06	-1.46119	1e-06
CLCC1	0.512432	1e-06	0.520994	1e-06
CLCN3P1	-1.6661	0.0447001
CLCN4	-1.82642	1e-06	-1.74252	1e-06
CLCN6			-0.291805	0.000302914
CLCN7	-0.818213	1e-06	-0.611321	1e-06
CLDN11	-0.404853	1e-06	-0.52324	1e-06
CLDN12	0.708412	1e-06	0.57353	1e-06
CLDN15	-0.765165	1e-06	-0.904822	1e-06
CLDN23	-1.59072	1e-06	-1.40149	1e-06
CLDN4	-1.36317	0.00768772
CLDND1	0.511885	1e-06	0.29595	0.00334762
CLEC11A	0.315366	1.51e-05	0.434017	1e-06
CLEC16A	0.20684	0.0362686	0.217284	0.0772971
CLEC18B	-2.54383	0.0713304
CLEC1A			4.65521	0.0646149
CLEC2B	-0.587592	1e-06	-0.511063	1e-06
CLEC2D			-0.901166	0.000294114
CLEC3B	-2.58271	1e-06	-2.11537	1e-06
CLHC1			-0.515006	0.0983813
CLIC1	1.21916	1e-06	1.17203	1e-06
CLIC2	-2.00794	1e-06	-1.6738	1e-06
CLIC3	-2.22428	1e-06	-1.9976	1e-06
CLIC4	0.605939	1e-06	0.501577	1e-06
CLIC6	-5.83137	1.46e-06	-1.85618	0.00038541
CLINT1	0.266998	4.22e-06	0.166146	0.0343105
CLIP1	-0.352635	1e-06	-0.363936	1e-06
CLIP2	-0.546247	1e-06	-0.511129	1e-06
CLIP3	-1.43574	1e-06	-1.4269	1e-06
CLIP4	-1.04807	1e-06	-1.0301	1e-06
CLK1	-0.458118	1e-06	-0.699287	1e-06
CLK3	0.163568	0.0493384
CLK4	-0.451292	2.53e-05	-0.725726	1e-06
CLMP	0.665265	1e-06	0.576406	1e-06
CLN3			-1.58572	0.00336177
CLN5	-0.483183	0.00145093
CLN6	1.34143	1e-06	1.46347	1e-06
CLN8	-0.560988	1e-06	-0.716453	1e-06
CLNS1A	-0.325403	1.11e-05	-0.282695	0.00136576
CLOCK	0.738246	1e-06	0.670489	1e-06
CLPB	0.944817	1e-06	0.733031	1e-06
CLPP	0.47815	1.14e-05	0.695841	1e-06
CLPTM1	0.299431	1e-06	0.280298	6.28e-05
CLPTM1L	0.528606	1e-06	0.549546	1e-06
CLPX	-0.237597	0.00297572	-0.221907	0.0155605
CLSPN	4.2955	1e-06	3.68198	1e-06
CLSTN1			0.148707	0.0358942
CLSTN2	-1.52624	0.000128135
CLSTN3	-0.743191	1e-06	-0.813067	1e-06
CLTA			0.212281	0.00124897
CLTB	0.241716	0.00555349	0.506686	1e-06
CLTC	0.634911	1e-06	0.659604	1e-06
CLTCL1			0.368631	0.0328041
CLU	-0.735926	1e-06	-0.60237	1e-06
CLUAP1	-0.504042	1.79e-05	-0.385677	0.00422098
CLUH	0.65605	1e-06	0.643073	1e-06
CLUL1	-3.19377	0.095172
CLYBL	-1.18636	0.0275726
CMAS	0.458028	1.05e-05	0.469199	1.24e-06
CMBL	-1.22955	1e-06	-1.03649	1e-06
CMC1	0.40476	0.035192
CMC2	1.04812	1e-06	1.00524	1e-06
CMKLR1	1.54221	1e-06	2.03665	1e-06
CMPK1			0.259961	3.51e-05
CMPK2			0.601281	0.0259327
CMSS1	1.16262	1e-06	1.22014	1e-06
CMTM4			-0.28166	0.0140164
CMTM6	0.416113	1e-06	0.454266	1e-06
CMTM7	0.567026	0.00202903	0.422283	0.0550644
CMTR1	0.201603	0.004846	0.344322	6.73e-06
CMYA5	-1.21438	1e-06	-1.28207	1e-06
CNBD2	4.48682	0.0714593
CNBP	0.139708	0.0781855	0.167777	0.0244109
CNDP2	0.554739	1e-06	0.605718	1e-06
CNEP1R1	0.596051	1e-06	0.478958	4.11e-05
CNGA3			-0.800263	0.000294114
CNGA4	-2.68087	0.088516
CNIH3	1.32641	1e-06	1.03342	1e-06
CNIH4	0.194987	0.0416332	0.243822	0.0203033
CNKSR2	-1.5	1e-06	-1.45698	1e-06
CNKSR3			-0.38872	0.0136424
CNN2	-0.485119	1e-06	-0.341075	1e-06
CNN3	0.161708	0.0247473	0.189489	0.00612492
CNNM1	-1.34332	1e-06	-0.87394	0.00120571
CNNM2	-0.987275	1e-06	-0.917218	1e-06
CNNM3	-0.269749	0.0456262	-0.252867	0.0906491
CNNM3-DT			-3.97981	0.0600404
CNOT1	0.480234	1e-06	0.430583	1e-06
CNOT11	0.370472	1.46e-05	0.414229	1.49e-05
CNOT3	0.318461	6.52e-06	0.353554	4.95e-06
CNOT6	0.414726	1e-06	0.386855	2.06e-05
CNOT6L	-0.480113	1e-06	-0.377782	0.000627334
CNOT6LP1	-4.79977	0.000418182
CNOT9	0.723137	1e-06	0.696481	1e-06
CNP			0.147778	0.079346
CNPY3	0.189069	0.0927362	0.341703	0.000119168
CNPY4	-0.306703	0.0127246
CNST	0.158587	0.0803067
CNTN3	-0.95615	1e-06	-0.994482	1e-06
CNTNAP1	0.808993	1e-06	0.927698	1e-06
CNTRL	0.989794	1e-06	0.806883	1e-06
CNTROB	0.825563	1e-06	0.763192	1e-06
COA4	0.804854	1e-06	0.779484	1e-06
COA5	-0.663621	1e-06	-0.682588	1e-06
COA6	0.415279	0.00876185	0.564712	0.000552366
COA7			0.286673	0.0071278
COASY			0.334587	0.000100055
COG1	0.276425	0.058317	0.200673	0.081203
COG6	-0.39211	4.34e-06	-0.423061	1.21e-05
COG8	-0.334666	0.00262668	-0.276368	0.0287814
COL11A2	-1.14321	0.000221444	-1.50696	1.4e-05
COL12A1	-0.619518	1e-06	-0.431495	1e-06
COL13A1	0.715492	1e-06	0.356076	0.0353605
COL14A1	-1.21467	1e-06	-0.828835	1e-06
COL15A1	1.41137	1e-06	1.55345	1e-06
COL16A1	-0.343101	1e-06	-0.242922	1e-05
COL17A1	5.51625	1e-06	4.64927	1e-06
COL18A1	-0.567867	1e-06	-0.32127	7.53e-05
COL23A1			-4.35819	0.0889628
COL24A1	-1.21937	0.00022381	-1.6455	1.97e-05
COL25A1	-3.83963	0.00174355	-4.49757	0.00210536
COL27A1	0.879368	1e-06	0.89835	1e-06
COL4A1	-0.245441	1.31e-05
COL4A2	-0.456904	1e-06	-0.389826	1e-06
COL4A3BP	-0.437155	1e-06	-0.40972	1e-06
COL5A3	1.35075	1e-06	1.05055	1e-06
COL6A1	0.330094	3.53e-05	0.430374	1e-06
COL6A3			0.167127	0.0556611
COL6A6	-1.47175	1e-06	-1.15455	1e-06
COL7A1	2.03111	1e-06	1.94466	1e-06
COL8A1	-1.13409	1e-06	-1.10658	1e-06
COL8A2	-0.569205	1e-06	-0.582326	1e-06
COL9A2	-2.46015	1e-06	-2.04742	1e-06
COLEC12	-0.793921	1e-06	-0.782914	1e-06
COLGALT1	1.02374	1e-06	0.943594	1e-06
COLGALT2	1.03813	1e-06	0.614285	0.00179132
COLQ	-1.31992	0.00240973	-1.23369	0.0099128
COMMD1			0.474397	0.0014132
COMMD2			0.240022	0.0161467
COMMD3	-0.474108	0.0244537
COMMD4	0.284748	0.00121351	0.265363	0.00528463
COMMD6	-0.33403	0.000932647	-0.443411	0.000106643
COMMD7			0.421716	0.000595278
COMMD8			0.500156	1.35e-05
COMP	-0.846668	1e-06	-0.704247	1e-06
COMTD1	-0.747125	0.000742978	-0.565422	0.0197741
COPA	0.349844	1e-06	0.356231	1e-06
COPB1	0.347323	1e-06	0.363707	1e-06
COPB2	0.247062	1e-06	0.248375	1.38e-05
COPE	0.547628	1e-06	0.64182	1e-06
COPG1	0.528859	1e-06	0.457395	1e-06
COPG2	-0.255535	0.0307561
COPRS			0.324967	0.0175161
COPS2			-0.218738	0.00291695
COPS3	0.713354	1e-06	0.667566	1e-06
COPS4	0.278288	0.00101557	0.299848	0.00246322
COPS5			0.236915	0.0229497
COPS6	0.88769	1e-06	0.928321	1e-06
COPS7A	0.38078	1e-06	0.485416	1e-06
COPS8	0.866201	1e-06	0.809252	1e-06
COPS9			0.336049	0.00790414
COPZ1	0.186491	0.00797209
COPZ2	0.317094	0.00442229
COQ10A	-0.516907	0.00620329
COQ10B	0.375808	1.26e-05	0.327215	0.00120267
COQ2	1.33453	1e-06	1.37296	1e-06
COQ3	1.15851	1e-06	1.09485	3.66e-06
COQ6			0.894883	1.59e-05
COQ8A	-1.19774	1e-06	-0.991523	1e-06
COQ8B	-0.49142	2.63e-05	-0.457754	0.000316039
COQ9	0.22957	0.0884948
CORIN			-1.30004	0.0307589
CORO1A	1.57586	0.00303545	1.92911	1.34e-05
CORO1B	-0.19042	0.00156712
CORO1C	0.950284	1e-06	0.846392	1e-06
CORO2B	0.945437	1e-06	0.918285	1e-06
CORO7			0.781726	0.0082388
COTL1	1.19757	1e-06	1.15627	1e-06
COX10	0.351573	0.0196109	0.48382	0.00277144
COX17	0.50439	0.00192768	0.502895	0.00588817
COX4I1	-0.297826	1e-06	-0.174003	0.0097395
COX5A	0.311388	0.000628117	0.526965	1e-06
COX5B			0.312389	0.000382261
COX6A1			0.419439	0.00679597
COX7A1			0.448385	0.00267249
COX7A2	0.593334	1e-06	0.680113	1e-06
COX7A2L	-0.376267	1e-06	-0.268245	0.00110312
COX7B	0.34369	0.000241387
COX7C	-0.288629	2.24e-05	-0.267195	0.000716132
COX8A	0.903962	1e-06	1.0688	1e-06
CPA4	-2.29269	0.000114776	-2.45961	0.000240709
CPAMD8	-2.43293	0.00465814
CPB1	-5.89481	7.09e-05	-7.13786	1e-06
CPD	0.186583	0.0601386	0.277125	8.52e-06
CPE	-0.97672	1e-06	-0.796475	1e-06
CPEB1-AS1			-1.58338	0.0681859
CPEB2			-0.332441	0.000664458
CPEB3	-0.732992	0.01419	-0.728754	0.0273595
CPM	-1.03847	1e-06	-0.981599	1e-06
CPNE3			0.309486	0.0100113
CPNE7	1.18173	1e-06	1.13684	1e-06
CPNE8			0.213775	0.0686699
CPOX	0.354965	0.000132531
CPPED1	0.695936	1e-06	0.568149	1e-06
CPQ	-0.770671	1e-06	-0.569518	1e-06
CPS1	0.608485	1e-06	0.776809	1e-06
CPSF2	0.436452	1e-06	0.390569	1e-06
CPSF3	0.779172	1e-06	0.56986	1e-06
CPSF6	0.517267	1e-06	0.446123	1e-06
CPSF7	0.272232	2.26e-05	0.255532	0.000952418
CPT1A	0.451208	1e-06	0.378948	1e-06
CPT1B	-2.03565	0.00880313
CPT1C	-1.09075	1e-06	-0.572046	1e-06
CPTP	0.332917	0.000335662	0.291421	0.00605882
CPVL	-1.80342	0.000517676
CPXM1	-0.52929	0.00630027
CPZ	-1.2553	0.00019022	-1.56229	3.56e-05
CRABP2	1.00991	1e-06	1.23171	1e-06
CRACR2A	1.21117	1e-06	1.14952	1e-06
CRACR2B			-1.28427	0.0225009
CRADD	0.464769	0.0233423	0.603628	0.00292883
CRBN	-0.542553	1e-06	-0.601294	1e-06
CREB3	0.590096	1e-06	0.626655	1e-06
CREB3L2	0.449661	1e-06	0.300828	0.000360483
CREB3L4	-0.990708	8.09e-05
CREBBP	-0.332964	1e-06	-0.266175	6.95e-05
CREBL2	-0.798515	1e-06	-0.702889	1e-06
CREBRF	-1.73317	1e-06	-1.6507	1e-06
CREBZF			-0.167674	0.0603029
CREG1	-0.696741	1e-06	-0.5308	1e-06
CRELD2	1.38948	1e-06	1.40863	1e-06
CREM	0.288332	0.0473827
CRHBP	4.61243	0.0531336
CRIM1	-0.74131	1e-06	-0.728409	1e-06
CRIP2	0.819235	1e-06	0.75744	1e-06
CRIPT			-0.478359	0.00230154
CRISPLD1	-1.31196	0.0537193
CRISPLD2	-1.38777	1e-06	-1.14271	1e-06
CRK	0.360313	1e-06	0.387261	1e-06
CRKL	0.394361	1e-06	0.412417	1e-06
CRLF3	0.441151	0.00133688	0.435108	0.00219977
CRLS1	0.242324	0.026514
CRMP1	-0.355118	4.31e-05	-0.363528	0.000117019
CRNKL1			-0.231069	0.0306568
CROCC	-0.548427	1e-06	-0.515188	1e-06
CROCC2	-3.4772	0.0403439
CROT	-0.247581	0.0341185
CRTAP	-0.353386	1e-06	-0.220348	3.95e-05
CRTC1	-0.438142	1.01e-05	-0.57463	1e-06
CRTC3	-0.567499	1e-06	-0.500064	1e-06
CRY1			0.315755	0.0257831
CRY2	-0.368763	0.000310658	-0.277738	0.0204777
CRYBG1	1.09072	1e-06	0.952086	1e-06
CRYBG3	0.273417	0.00437364	0.291364	0.00339936
CRYM	-1.01494	0.0052908	-0.583273	0.0710267
CRYZ			0.243556	0.0420763
CS	0.715426	1e-06	0.741219	1e-06
CSDC2	-0.570753	0.00361208
CSDE1			-0.132221	0.0186558
CSE1L	1.62932	1e-06	1.52866	1e-06
CSF3	6.65339	1.58e-06	4.67508	1e-06
CSGALNACT1	-1.70632	1e-06	-1.41053	1.69e-06
CSGALNACT2	0.234204	0.000354575	0.225489	0.015389
CSK	0.684257	1e-06	0.680429	1e-06
CSKMT	-1.05863	1.32e-05	-0.960735	7.06e-05
CSMD2	1.32875	1e-06	1.08856	1e-06
CSNK1A1	0.147748	0.0809567	0.165579	0.0185839
CSNK1E	0.141454	0.0672973	0.166987	0.0449304
CSNK1G1	0.289844	0.00167452	0.276192	0.0122938
CSNK1G2			0.144288	0.073796
CSNK1G3	-0.157955	0.0733834
CSNK2A1	0.366348	1e-06	0.290153	2.04e-05
CSNK2A2	-0.404557	1e-06	-0.487183	1e-06
CSPG4	2.80927	1e-06	2.81194	1e-06
CSRNP1	0.583166	2.23e-05
CSRNP2			0.184554	0.0787734
CSRP1	0.738967	1e-06	0.841615	1e-06
CSRP2	-0.663004	4.27e-05	-0.658399	0.000204934
CST3	-0.535209	1e-06	-0.431602	1e-06
CSTA	-0.650104	0.0749038
CSTB	0.190646	0.0636223	0.453767	1e-06
CSTF1	0.346449	0.00140521	0.450231	0.000137935
CSTF2	1.11875	1e-06	0.882503	1e-06
CSTF2T	0.203063	0.0425497	0.344728	0.000434787
CSTF3	0.60866	1e-06	0.579306	1e-06
CTC1	-0.431295	0.000541845	-0.455353	0.00154976
CTCF			0.226787	0.0197127
CTD-2201I18.1	-3.7916	0.0761506	-3.7183	0.0984936
CTDSP1	-0.350703	1e-06	-0.23182	0.000982484
CTDSP2	-0.56005	1e-06	-0.456295	1e-06
CTDSPL2	0.591689	1e-06	0.548926	1e-06
CTF1	-1.24606	1e-06	-1.11397	2.88e-05
CTGF	-0.776773	1e-06	-0.773991	1e-06
CTH	0.423304	0.0374438
CTHRC1	-0.487486	1e-06	-0.323183	1e-06
CTIF	-0.5453	1e-06	-0.371454	1e-06
CTNNA1	0.39276	1e-06	0.335575	1e-06
CTNNB1	0.367524	1e-06	0.383584	1e-06
CTNNBIP1	0.654984	1e-06	0.718801	1e-06
CTNNBL1	0.369945	9.15e-05	0.509415	1e-06
CTNND1	0.324581	1e-06	0.328322	1e-06
CTNS	-0.408277	1e-06	-0.409276	1.59e-06
CTPS1	1.90026	1e-06	1.81214	1e-06
CTR9	0.228568	0.00162332	0.20773	0.0179538
CTSA	-0.507401	1e-06	-0.303886	1e-06
CTSB	-0.655328	1e-06	-0.708763	1e-06
CTSC	0.793527	1e-06	0.820889	1e-06
[truncated: 8,403 more rows]
