# Supplementary material for: PDGF Promotes Dermal Fibroblast Activation via a Novel Mechanism Mediated by Signaling Through MCHR1
Source: Front Immunol. 2021 Nov 29;12:745308. doi: 10.3389/fimmu.2021.745308 (PMC8667318; doi:10.3389/fimmu.2021.745308)
Supplement: Supplementary file 4 [file Table_6.xlsx]

## Sheet: unique DE in siCtr (PDGF vs VC)
Supplementary Table 6. The List of DE genes unique to "PDGF-BB vs VC" in siCtr NHDF. The criteria for significance is q<0.1. Red; upregulated genes (log2FC>0), Blue; downregulated genes (log2FC<0), DE; differentially expressed, PDGF-BB; platelet-derived growth factor BB, NHDF; normal human dermal fibroblast.
	PDGFBB-ctrl vs. vehicle-siCtr NHDF
Gene name	log2FC	q value
AACS	0.254887	0.00329232
ABCA3	-0.475435	0.0404689
ABHD5	0.258724	0.0709
ABTB2	-0.418168	0.0020304
ACADS	-0.576199	0.0039898
ACADSB	-0.54348	1e-06
ACO1	0.219275	6.82e-05
ACOT2	-0.327033	0.00727271
ACRV1	5.52552	0.00376907
ACSBG2	4.93484	0.00409968
ACSL3	0.132349	0.0920359
ADAM17	-0.165861	0.0321096
ADAM22	-0.797575	0.0013632
ADAMTS15	0.463712	0.0035081
ADAMTS6	0.74057	1e-06
ADCK1	-0.386652	0.0709522
ADNP2	0.392995	3.02e-05
ADSS	0.193878	0.0197027
AES	-0.313861	1e-06
AGAP10P	-0.948934	0.099401
AGRN	-0.459841	1e-06
AHR	-0.666666	1.17e-06
AHRR	-0.24329	0.00439819
AIM2	4.14303	0.0511822
AK5	-0.243402	0.00209463
AKAP1	-0.40194	0.000145462
AKAP17A	-0.230345	0.00372413
AKAP7	0.733635	0.000253087
AKR7A3	-1.93659	0.000954905
ALAD	-0.234273	0.00211554
ALDH3A1	-1.93625	0.0820166
ALDH5A1	-1.16	0.0136136
ALDH7A1	-0.161535	0.0315607
ALDH8A1	-2.73719	0.0906981
ALDOB	-4.08219	0.00669271
ALOX12-AS1	-0.685478	0.0936195
ALS2CL	0.787179	0.000178207
AMDHD2	-0.313894	0.000415395
AMOTL1	-0.132099	0.0246918
ANGEL2	0.226893	0.0111542
ANGPTL1	-0.824127	0.000258833
ANKDD1B	-3.61929	0.02981
ANKFN1	-6.36142	6.4e-06
ANKRD13D	0.352366	5.67e-05
ANKRD36	0.829106	2.33e-06
ANKRD39	0.781559	0.00206797
ANKRD46	-0.526099	0.00766096
ANKRD55	-3.9678	0.0109256
ANKRD7	-4.10369	0.00831792
ANO4	-0.62187	0.000274555
ANO6	-0.16094	0.00517431
ANXA2R	-0.945049	0.0620445
AP1S3	0.922071	0.02219
AP4S1	-0.520332	0.00713088
APBA3	-0.342215	0.0118412
APBB3	-0.414173	0.00281666
APEX1	-0.181746	0.00890105
APH1A	-0.166191	0.0480815
APLP1	0.57204	0.0027799
APOA5	3.78472	0.0957516
AQR	0.236596	0.000995499
AR	-0.435389	1.2e-05
ARFGAP1	0.172795	0.0804949
ARFGEF1	0.138521	0.0808558
ARHGAP4	-1.42945	0.0175755
ARHGAP5	-0.156204	0.0350625
ARHGAP5-AS1	-0.996773	0.0911796
ARHGAP8	-5.27114	0.00554203
ARHGEF19	0.565588	0.00778328
ARHGEF2	0.140362	0.0335538
ARID3B	0.527601	0.0249238
ARMC7	-0.282008	0.0712675
ARMC9	-0.353817	0.0321556
ART2P	5.35332	0.0628988
ASB8	-0.230856	0.0316658
ASF1A	0.377855	0.00227856
ASIC1	-0.536339	0.00149285
ASIP	-3.76277	0.0812055
ASPHD1	1.08618	0.00290233
ASPN	-0.628619	4.42e-05
ATG4D	0.616676	0.000842613
ATP11C	0.23332	0.00468307
ATP1A1	-0.111946	0.018381
ATP23	-0.789567	0.00544493
ATP5PO	0.318959	0.0160409
ATP9A	0.159498	0.0606092
ATRAID	-0.318284	1.09e-05
AURKC	-2.40227	0.0124367
AWAT2	4.44831	0.0912171
B3GALT5	1.43371	2.22e-05
B3GALT5-AS1	-0.988506	0.0767688
B3GNT10	0.725555	0.013944
B3GNT8	-0.708339	0.0411267
B4GAT1	-0.495088	1e-06
BANK1	-0.694861	0.0701518
BAZ1B	0.164903	0.092522
BAZ2A	0.193282	0.0982121
BBS12	-0.490826	0.0109993
BCAM	-0.715104	0.0619227
BCAN	-3.8769	0.06506
BCDIN3D	-0.563882	0.0291057
BCL11A	-2.05371	0.000265132
BCL11B	-1.4693	1e-06
BCL7A	0.462397	0.0281781
BCYRN1	3.14354	0.0043796
BECN1	-0.232894	0.00424794
BEND3P3	-0.945265	0.0743386
BET1	0.237545	0.0311816
BEX2	-1.6719	0.0298266
BHLHE40-AS1	-1.31091	0.0538895
BHMT	-3.94826	0.0105123
BIRC3	-1.24434	0.0028493
BLOC1S1-RDH5	0.778524	0.00600798
BLVRB	-0.237395	0.0240602
BMI1	-0.250821	0.00317222
BMP8B	-3.9757	0.00923326
BOK	-0.201974	0.0636913
BOLA1	-0.555071	0.0171292
BORCS5	-0.38029	0.00777156
BORCS6	-0.671973	0.0028493
BORCS8-MEF2B	-4.01205	0.0486794
BPNT1	0.204522	0.0918735
BRD3OS	-0.193593	0.0290489
BRD4	0.158335	0.029137
BREA2	-2.53632	3.94e-05
BRI3	-0.246257	0.0114704
BRINP1	-0.991413	1e-06
BRINP2	4.66309	4.84e-05
BRWD3	-0.311634	0.0100816
BSG	-0.231002	1e-06
C10orf90	-3.04597	0.00589296
C11orf1	-0.550695	0.0120028
C11orf68	-0.209142	0.00801387
C16orf71	-1.12163	0.0446762
C17orf107	-1.33508	0.00747504
C17orf75	-0.315945	0.0568741
C17orf97	-0.653664	0.0711744
C19orf18	-1.98491	0.00824181
C19orf38	-3.13521	0.0258993
C19orf44	-0.4148	0.0329969
C1D	0.236873	0.0705854
C1orf131	0.445146	0.00458028
C1orf174	0.409957	3.23e-05
C1orf216	-0.209735	0.0151313
C2	-1.49703	0.00302115
C2orf42	-0.353677	0.0207021
C3orf20	-2.14362	0.0625834
C4orf33	0.483868	0.0111978
C5orf30	0.702779	1e-06
C8orf31	-0.535444	0.0505162
C8orf34	-1.9985	5.24e-06
C8orf58	-0.533621	9.76e-05
C9orf72	0.503805	0.0246219
CABYR	0.703508	0.002321
CACNA1H	-2.60114	0.0617968
CACNA2D2	-5.14258	9.99e-05
CACNB4	-1.49398	0.000159925
CACNG7	-3.28938	0.0163896
CADPS2	-0.400875	0.0169689
CALCOCO2	-0.122985	0.0873635
CALHM5	-0.248094	0.0327772
CALML6	-0.947012	0.0279667
CAMK2D	-0.135011	0.0379596
CAPN6	-2.00927	0.0445275
CAPN8	-4.00351	0.0522303
CARD19	0.392152	0.001886
CARD8	0.289465	0.00476744
CARD9	0.468355	0.0392826
CASC3	-0.123878	0.0769247
CASKIN2	-0.360034	0.00130957
CATSPER2P1	-1.21761	0.0503269
CBX3P2	-1.82841	0.0202275
CBX8	-0.696403	0.00179467
CCDC112	0.359386	0.0299097
CCDC12	0.325732	0.0328229
CCDC149	-0.309325	0.00187388
CCDC171	-0.56893	0.0114424
CCDC28B	-0.431158	0.0536958
CCDC36	0.717686	0.00171612
CCDC43	0.310037	0.00934306
CCDC74A	-0.429727	0.000780574
CCDC88B	-1.03965	0.0298275
CCDC9B	-0.32541	0.00110114
CCNH	0.354689	0.0110086
CCNJ	0.314195	0.094618
CCS	-0.515571	5.01e-05
CCT6B	-1.05273	0.0091859
CD163	3.26835	0.0116345
CD177	-3.89428	0.0601386
CD2BP2	-0.175122	0.0251486
CD40	-0.69902	0.0966148
CD7	-1.90431	0.0831433
CD93	5.58315	0.0233669
CD99	-0.251995	1.13e-06
CDC16	0.146412	0.0183161
CDC37L1-DT	-4.4633	0.0139926
CDH8	-4.47493	0.0137009
CDHR4	-3.71867	0.000541806
CDK8	0.29301	0.0171934
CDNF	-1.15987	0.014105
CDYL	-0.145927	0.0923831
CEACAM5	-2.10146	0.0751608
CEBPA	-3.58632	0.0303297
CEP19	-0.469438	0.00945701
CEP250	0.231899	0.00956206
CES3	-2.93375	0.0918735
CFAP299	1.44883	0.0564817
CFAP57	-4.28041	0.00814517
CFAP61	-4.26255	0.0255492
CFDP1	-0.365378	0.000206762
CGRRF1	-0.436964	0.00633848
CH17-340M24.3	-0.791234	0.0570767
CHGB	-1.89537	0.0203183
CHKA	-0.351826	0.0215803
CHPT1	-0.214973	0.00647085
CHRNB1	-0.649223	0.0134644
CHST12	-0.202978	0.0536106
CILP2	-0.950905	0.0125286
CIPC	-0.263303	0.0815887
CKMT2	-0.945452	0.0624877
CLASP1	0.197125	0.00550958
CLCN3P1	-1.6661	0.0447001
CLDN4	-1.36317	0.00768772
CLEC18B	-2.54383	0.0713304
CLK3	0.163568	0.0493384
CLN5	-0.483183	0.00145093
CLSTN2	-1.52624	0.000128135
CLUL1	-3.19377	0.095172
CLYBL	-1.18636	0.0275726
CMC1	0.40476	0.035192
CNBD2	4.48682	0.0714593
CNGA4	-2.68087	0.088516
CNOT6LP1	-4.79977	0.000418182
CNPY4	-0.306703	0.0127246
CNST	0.158587	0.0803067
COL4A1	-0.245441	1.31e-05
COMMD3	-0.474108	0.0244537
COPG2	-0.255535	0.0307561
COPZ1	0.186491	0.00797209
COPZ2	0.317094	0.00442229
COQ10A	-0.516907	0.00620329
COQ9	0.22957	0.0884948
CORO1B	-0.19042	0.00156712
COX7B	0.34369	0.000241387
CPAMD8	-2.43293	0.00465814
CPOX	0.354965	0.000132531
CPT1B	-2.03565	0.00880313
CPVL	-1.80342	0.000517676
CPXM1	-0.52929	0.00630027
CREB3L4	-0.990708	8.09e-05
CREM	0.288332	0.0473827
CRHBP	4.61243	0.0531336
CRISPLD1	-1.31196	0.0537193
CRLS1	0.242324	0.026514
CROCC2	-3.4772	0.0403439
CROT	-0.247581	0.0341185
CSDC2	-0.570753	0.00361208
CSNK1G3	-0.157955	0.0733834
CSRNP1	0.583166	2.23e-05
CSTA	-0.650104	0.0749038
CTH	0.423304	0.0374438
CTSH	-1.13257	0.00475856
CUEDC2	-0.405878	2.9e-06
CUL5	-0.158876	0.0513738
CXCL5	1.35758	0.0374678
CXCR6	2.66983	0.0103637
CXorf38	0.627372	1e-06
CXorf56	-0.410322	0.00166169
CYP2T1P	-1.40717	0.00759764
CYYR1-AS1	-4.09742	0.04214
DBH	-4.15163	0.00575189
DBR1	0.446519	0.000274104
DCAF4	0.349064	0.0114216
DCDC2B	-1.86998	0.00490526
DCT	-3.49779	0.00713467
DDC	-3.9395	0.0120004
DDX24	-0.157101	0.0611823
DDX3Y	-6.30322	0.00108405
DDX59	0.261845	0.0980194
DDX60L	-0.616984	1e-06
DECR1	-0.268512	0.00423296
DEGS2	-4.97887	0.0161041
DELE1	-0.203646	0.0124054
DENND1B	0.633972	5.09e-06
DENND2C	0.813405	1.02e-05
DERL1	0.161534	0.0606497
DERL3	4.10206	0.00890466
DGKA	-0.280097	0.00340477
DGKG	1.51772	0.0780193
DHCR7	0.258406	1e-06
DHRS1	-0.269818	0.0548237
DHX32	-0.273491	0.0271049
DHX58	-0.92056	1e-06
DIDO1	0.135036	0.0745461
DLEU1	0.700745	0.0163642
DLG2	-1.60257	0.00250738
DLG5	0.166344	0.00554358
DLGAP2	-3.70654	0.0977391
DLGAP4	0.151241	0.0656688
DLK1	-2.20937	0.00963228
DMTF1	0.216703	0.0300389
DMTN	-1.18358	0.011676
DNAAF4	-1.33127	0.0918379
DNAH14	0.789989	0.00042312
DNAH17	0.85148	0.0318301
DNAJA4	0.638312	0.00651364
DNAJB6	0.189381	0.00402734
DNALI1	-0.73331	0.0028493
DNM1P46	-0.927996	0.0557429
DNMBP	0.131399	0.0950933
DOC2GP	-3.8414	0.0236313
DOCK9-DT	-2.80951	0.00345961
DOK4	-0.186935	0.0365102
DOK5	-0.216897	0.0682582
DPF2	-0.291252	0.000165079
DSCAM	6.45487	0.0483124
DSG2	0.392398	0.0719747
DUSP4	-0.808998	1e-06
DUXAP10	-1.78465	0.0904629
DXO	-0.237638	0.0949704
DYNLRB2	-5.0268	0.0132032
DZIP3	-0.221033	0.0851069
E4F1	0.371134	0.000129449
EDN1	-2.55996	1e-06
EEF1A2	-1.6208	0.0118824
EFCAB12	-3.18821	0.0828488
EFHB	-2.27804	0.0204246
EFNB2	-0.752587	0.0958707
EFR3A	0.144482	0.00175002
EGLN3	1.20913	2.38e-05
EGR2	-0.350411	0.0157396
EID1	-0.245635	3.22e-06
EIF1B	-0.317023	0.000309811
EIF2B2	0.226582	0.0843393
EIF3FP3	-1.20582	0.0257332
ELANE	-2.69891	0.000805105
ELL3	-4.66608	0.000697242
ELMO1	-2.84122	0.000793575
ELOVL4	-0.32716	0.0306582
ELP4	0.326985	0.0931317
EMC10	-0.357391	1e-06
EMC2	-0.214367	0.0673757
EML1	-0.224304	0.00525254
EMSY	0.251688	0.0266712
ENO4	-2.73048	0.0220563
EP400P1	0.285866	0.0968846
EPB41L4A	-0.747935	0.0550777
EPDR1	0.22716	0.0722305
EPM2A	-0.424222	0.0431867
ERAP1	-0.146785	0.0801366
ERBB2	-0.220756	0.000812037
ERBB3	-3.39703	1e-06
ERCC3	0.243849	0.00145883
ERCC4	-0.245799	0.045428
ERGIC3	-0.173854	0.0019334
ERP29	-0.336411	1e-06
ESS2	-0.239191	0.0465156
ESYT3	0.59883	0.0823664
ETV2	-1.08411	0.0153898
EXOC3	-0.1447	0.0802977
EXOSC1	0.254507	0.0363158
EYS	-1.45848	0.02907
FAAH2	-4.47042	0.0160659
FAAP100	0.187745	0.0226744
FADS3	0.23025	0.00229114
FAHD2CP	-3.67208	0.00436891
FAIM	0.504133	0.00572359
FAM160A2	0.307904	0.011961
FAM168A	-0.216042	0.000860992
FAM174A	0.411544	0.0239071
FAM19A2	-2.32299	1e-06
FAM214B	0.278901	0.0961032
FAM221A	-1.18744	0.0159105
FAM227B	-0.612997	0.085521
FAM32A	-0.26974	0.000172122
FAM3A	-0.21792	0.0158891
FAM53B	-0.273006	0.0173717
FAM66B	-0.80565	0.0434616
FAM69B	1.11724	0.0673653
FAM86C1	0.75474	0.000337352
FAM86JP	1.12929	0.000141796
FAM90A2P	-4.05859	0.0444579
FASTKD3	0.595182	0.00302471
FAU	-0.12483	0.0557497
FBRSL1	-0.229867	0.00819649
FBXL15	-0.555521	0.00115831
FBXL16	-5.28763	5.28e-05
FBXL18	0.274742	0.020919
FBXL2	-0.463287	0.035033
FBXO11	0.18088	0.0689299
FBXO22	-0.197855	0.026514
FBXO27	-0.420971	0.0636558
FBXO6	-0.939947	0.000104918
FBXO9	-0.195577	0.0121535
FDPS	0.203349	0.0820001
FGF22	-1.82189	0.0426319
FGFBP3	0.772016	0.0528012
FGGY	-0.398558	0.0708355
FHAD1	3.47939	0.0133014
FHIT	-1.62563	0.00212324
FHL2	-0.182765	0.00592453
FIS1	-0.175082	0.0680763
FKBP8	-0.248761	1e-06
FKBP9P1	-0.371781	0.0236303
FLJ20021	-0.678187	0.0174504
FLJ31356	-4.38017	0.0199774
FNDC3A	0.485092	1e-06
FOCAD-AS1	3.19109	0.0989709
FOLR1	-4.38217	0.0723485
FOS	-1.09537	0.00200646
FOXP1	-0.342614	0.00698367
FPGT	0.644984	3.98e-06
FPR1	1.44188	0.0407141
FRAT2	-0.706933	0.000359292
FRG1CP	-0.516449	0.011398
FRMD6	0.126478	0.00166277
FSD1L	0.382952	0.0990956
GADD45G	-1.26743	0.00234754
GALC	-0.177856	0.0632994
GALM	-0.306981	0.0340846
GALNT13	-0.457046	0.00493252
GALNT18	1.07127	0.0222122
GBA2	0.166636	0.0636263
GCFC2	-0.243104	0.0923098
GCH1	-0.663817	0.0677416
GCSH	0.720245	0.099541
GFER	-0.321915	0.0182277
GGPS1	-0.260379	0.0307665
GGTLC4P	-4.7801	0.0515215
GID8	-0.178714	0.0341024
GINM1	-0.169185	0.0164813
GJA1	0.159003	0.00282377
GKAP1	-1.23319	0.0355915
GLDN	-0.922575	0.0179222
GLIDR	-1.19664	0.00969828
GLIPR1L2	-1.95945	0.0629422
GLIS1	-2.46123	0.00295926
GLOD4	0.2395	0.0178717
GLYCTK-AS1	4.63368	0.0107648
GNG13	4.90387	0.00459213
GNG7	-2.2413	0.00225721
GNG8	-3.67672	0.0248112
GNRHR	-3.17375	0.0798487
GOLGA8N	-0.783434	0.00912536
GPALPP1	-0.23416	0.037006
GPAT2	1.44021	0.00238396
GPATCH3	-0.66207	7.47e-05
GPCPD1	0.413476	0.00374652
GPLD1	-2.11256	0.0687924
GPN2	-0.190752	0.0990956
GPR157	0.587697	0.00980843
GPR39	1.17558	0.0169687
GPRASP1	-0.534132	0.0823864
GPRC5D-AS1	1.33847	0.0923953
GPSM3	0.714185	0.0357003
GRB10	-0.227167	0.0729241
GRHPR	0.347159	1e-06
GRIA4	3.33449	0.0333854
GRIN2A	1.28017	0.0064805
GRIP2	-1.49507	0.000711411
GRM6	-3.30398	0.0878
GRPR	4.84337	0.00688674
GS1-124K5.4	-1.24939	0.0303331
GSAP	0.900013	0.0465713
GSTZ1	-0.373418	0.0291333
GTF2IRD1	0.265942	0.033038
GUCA1B	-3.43764	0.0524716
GUCY1B1	-0.545499	1.04e-05
GUSB	-0.349248	6.79e-06
GVINP1	1.56669	0.022963
GYG1	-0.139003	0.0988711
H1FX-AS1	-0.709373	0.0699888
HADHA	0.156499	0.0770561
HAR1A	-3.88993	0.0145132
HAS1	1.52862	0.00109429
HDAC5	-0.260922	0.00254221
HEATR5A	-0.26436	0.00174838
HEBP1	-0.357478	3.16e-06
HECTD2	0.268409	0.0772404
HECTD3	-0.179239	0.00966786
HELLPAR	1.5378	0.0410116
HELQ	-0.319107	0.0523809
HEPH	-0.445954	1e-06
HERC5	-0.717626	0.0461308
HERPUD1	-0.147408	0.0185844
HESX1	-1.78723	0.0777821
HEXDC-IT1	-3.56546	0.0353828
HEXIM1	-0.289901	0.000256541
HEXIM2	-0.768081	0.072248
HHIPL1	-0.282716	0.0884407
HIC1	-0.426208	1e-06
HIF3A	1.39872	0.0274884
HIP1	0.171297	0.0771436
HIPK3	-0.173249	0.00667477
HIST1H2BK	-0.486076	5.82e-05
HIST1H3C	3.27025	0.0756484
HIST1H4K	-4.30329	0.0224123
HIST4H4	-1.09554	0.0830691
HLA-F-AS1	-1.07986	0.00519277
HLCS	0.137948	0.087033
HMG20A	-0.296587	0.00917815
HMGCR	0.26517	0.00185749
HMGN2P41	4.08081	0.0501747
HMGN4	-0.333748	2.42e-05
HNRNPA3P6	1.20176	0.0773372
HNRNPH2	-0.18983	0.0114449
HOXA11	-0.451338	0.0102381
HOXA11-AS	-1.16848	0.000827357
HOXA4	1.11448	0.0470257
HOXA5	-0.590306	0.0390665
HOXA7	-0.939373	0.0029111
HOXB8	0.64701	0.00228286
HPDL	1.55841	0.0263301
HPSE	0.89828	0.0100594
HSD17B1	-0.838254	0.0015381
HSPA7	3.58953	0.0372957
HTR2B	-1.86442	0.0742129
HUWE1	0.143035	0.0325222
ICAM5	1.12296	0.0734459
IDE	0.222965	0.0151625
IFIH1	-1.52504	1e-06
IFIT3	-0.626856	1e-06
IFITM1	-0.508093	1.9e-06
IFT172	-0.263449	0.0122443
IGF1	-4.19887	0.0131014
IGF2	-4.46005	0.0641318
IGF2BP1	0.726058	0.0258917
IL12A	1.00866	0.0377584
IL15	-0.995396	0.00470468
IL20RB-AS1	4.23066	0.0510402
IL23A	-1.31948	0.0744561
IL32	0.50053	0.0855372
INCA1	-0.480819	0.0254027
ING3	0.553881	0.000159954
INTS10	0.241195	0.00257405
IPO5P1	-0.739811	0.0711801
IPO8	0.189105	0.0162681
IPPK	0.407997	0.0769426
IQCC	0.808739	0.00705341
IQCK	-0.490373	0.078911
IRAIN	-4.20786	0.0494097
IRAK3	0.207204	0.0525853
IREB2	0.115001	0.098271
IRF2	-0.324955	0.00230358
IRGQ	0.191144	0.0431579
ISLR2	-3.82037	0.0295042
ISOC1	0.44453	0.00394923
ITFG2-AS1	-4.77028	0.0289031
ITGB1-DT	1.09256	0.0624867
ITGB4	-5.01537	0.000140578
ITPR2	0.267282	0.0125763
IZUMO4	0.767217	0.026514
JAGN1	-0.242937	0.0585432
KANK1	-0.294395	1.68e-05
KAT2B	0.20844	0.0133929
KAT6A	-0.13816	0.0735547
KAZALD1	-0.629811	1e-06
KCCAT198	1.28955	0.0633108
KCNB2	-4.11924	0.0350942
KCNH2	-3.76291	0.0190543
KCNH5	-5.30517	0.0391275
KCNIP2	-1.15613	0.0183699
KCNJ8	-1.4108	0.000447226
KCNJ9	-4.7617	0.0285103
KCNK3	2.4155	0.0460708
KCNMA1-AS1	3.18432	0.034778
KCNQ3	1.1955	2.45e-06
KCNQ5-IT1	4.95097	0.0243355
KCTD2	-0.163021	0.0725257
KCTD21	-0.271125	0.0939916
KDM2A	0.173309	0.0245334
KDM6A	-0.209939	0.0466022
KDR	-1.25477	0.092944
KEAP1	-0.157949	0.0336102
KHK	1.42285	0.0448012
KIAA0319L	-0.185502	0.00963915
KIAA1324L	-0.526501	0.00153196
KIAA1586	0.473744	0.000150899
KIF27	-0.752439	0.00266437
KLHDC7B	-2.43303	0.0102569
KLHL10	-4.04506	0.0571513
KLHL13	-0.800869	0.0269873
KLHL15	0.755016	1e-06
KLHL20	-0.180862	0.0676454
KLHL26	-0.490249	0.0304083
KLHL28	-0.22312	0.0849149
KLHL9	0.175501	0.009071
KMT5C	-0.533593	0.00391271
KRT19	0.623969	0.0196894
KRT8	-1.14618	0.00236317
KRT81	-4.41276	0.0219906
KRT8P46	2.09473	0.0018121
KRTCAP3	-1.26469	0.0744166
KY	1.26913	0.00247353
KYNU	-5.15204	8.13e-05
LACTB2	-0.431941	0.0171816
LBH	-0.660102	1e-06
LCE1E	4.59151	0.059268
LCE1F	2.43965	0.00544493
LCE3A	5.42366	0.00456373
LDHD	-1.03061	0.0292128
LDLRAP1	-0.183884	0.0914838
LDOC1	-0.167336	0.075713
LENG9	-0.882953	0.000279273
LGALS2	-2.64081	0.00290693
LGALS3BP	-0.27443	1.39e-05
LGALS4	-4.58727	0.0453481
LGI1	-4.37992	0.0988981
LHX9	-3.90967	0.0843434
LIAS	-0.425663	0.016636
LIMK2	-0.207371	0.0832612
LIN37	0.87248	0.0835318
LINC00265	-0.398394	0.0499372
LINC00342	0.54911	0.0529287
LINC00476	-0.793159	0.0325894
LINC00506	-0.982099	0.088599
LINC00562	-4.38613	0.0172427
LINC00632	0.391876	0.0182612
LINC00638	-1.41414	0.00157569
LINC00640	-4.71685	0.00714041
LINC00662	-0.359287	0.0239885
LINC00877	-2.02324	0.0565591
LINC00882	-3.26851	0.00017142
LINC00884	-2.55811	0.0039914
LINC00886	0.866466	0.0129847
LINC00941	0.371578	0.0875357
LINC01107	4.47943	0.0722403
LINC01135	-1.60619	0.0588752
LINC01277	-3.16575	0.0831884
LINC01444	-4.87507	0.00870329
LINC01537	4.51731	0.0856875
LINC01586	-3.71727	0.0830738
LINC01703	-3.83077	0.00787526
LINC01778	-2.71826	0.0996949
LINC02048	-4.11431	0.049915
LINC02175	-3.0693	0.00520334
LINC02298	-1.81875	0.0106077
LINC02308	-3.94447	0.0777346
LINC02328	-4.00281	0.0520541
LINC02345	4.56791	0.0140293
LLGL2	-2.09844	0.0886747
LMF1	-0.345531	0.00359078
LMNTD1	3.66164	0.0576412
LNP1	-0.731095	0.0654615
LPIN2	-0.170541	0.0251643
LPP-AS2	0.447144	0.0951324
LRCH1	0.348036	0.000807414
LRP4	-0.461506	3.71e-06
LRPAP1	-0.232379	7.37e-05
LRRC32	-0.40921	1e-06
LRRC37A5P	-4.22689	0.00431636
LRRC37A6P	-5.12844	0.00955345
LRRC37A9P	3.43971	0.0538107
LRRC4C	-4.62364	0.0430319
LRRC8A	0.246039	0.000154893
LRRIQ1	4.73581	1.86e-05
LRTOMT	-0.771599	0.00231446
LSAMP	-0.804718	1e-06
LSM1	0.361935	0.00339509
LTBP2	0.181306	0.0421729
LTN1	0.412068	1e-06
LTO1	0.222972	0.0432357
LYNX1-SLURP2	-3.61773	0.0568465
LYPD6	-0.603851	0.00797177
LYPD6B	-5.31736	3.32e-05
LYRM4-AS1	0.554141	0.0155851
LYSMD3	0.222667	0.0274479
MAEA	0.194993	0.00645999
MAGEA4	-4.36419	0.0772573
MAGI3	0.477906	1.14e-05
MAML3	-0.308902	0.0629503
MAN1A1	0.233642	0.014717
MAP3K1	-0.588306	0.00124548
MAP3K10	0.285539	0.0137181
MAP4K5	-0.117571	0.0978401
MAP7D2	-0.596936	0.0717797
MAPK11	0.330001	0.0485069
MAPKAPK5	0.296249	0.00515917
MARCH2	-0.54931	1e-06
MARCH3	1.0329	2.12e-05
MARCH4	0.704348	1e-06
MARCH5	-0.189262	0.0462897
MARCH6	-0.406947	1e-06
MARCH7	0.370796	1e-06
MARCH8	-1.00321	1e-06
MARCH9	-1.75577	1e-06
MBD1	0.17465	0.0185208
MBD4	0.457727	1e-06
MBOAT2	0.208828	0.00235978
MCEE	-0.432682	0.0567286
MCHR1	4.86071	0.0100811
MCTP2	0.765697	7.81e-05
MCTS1	0.394509	0.000139345
MDH1B	-1.41076	0.0829825
MDM1	0.351694	0.0257334
MDN1	-0.25992	0.00111811
ME1	-0.185074	0.0241853
MEAF6	-0.179724	0.0340356
MED13L	0.153225	0.0130426
MED30	0.41406	0.0522179
MED31	0.483748	0.0250304
MED7	0.371382	0.0617557
MEG8	0.716994	0.00268143
MEIOC	-1.2091	0.0872584
MELTF	-0.590151	0.00175744
MELTF-AS1	-0.880048	0.0496261
METTL17	0.20133	0.086638
METTL5	0.314029	0.0319927
MFSD3	-0.647732	8.08e-06
MFSD4A	-3.39767	0.0120776
MFSD9	-0.496177	0.0145272
MIB1	-0.216505	0.000989931
MICAL1	0.164251	0.02553
MIDN	0.259973	0.0520541
MIF-AS1	-4.80219	0.00539281
MIGA1	0.220365	0.0547668
MINK1	0.106721	0.0769448
MINPP1	0.239649	0.0128253
MIOX	-3.41086	0.0100145
MIPEPP3	-0.930554	0.0618697
MIR17HG	2.17689	0.00024158
MIR193BHG	-0.683031	0.000742742
MIR23B	-3.87623	0.012574
MIR3142HG	3.44811	0.0627683
MIR3153	5.7311	0.0012958
MIR3649	3.36164	0.0743436
MIR3677	-3.56546	0.0353828
MIR378J	-4.16125	0.0426958
MIR4263	5.28844	0.00122125
MIR4284	3.64007	0.031412
MIR4292	1.7832	0.00473219
MIR4645	-4.61422	0.0466647
MIR4653	4.09927	0.00833112
MISP	-2.36111	0.0287674
MISP3	-0.965308	0.0752545
MLLT1	-0.212971	0.00355919
MLLT3	-0.433515	0.0103741
MLXIPL	-4.42957	0.0678294
MMP16	-0.341484	0.00080767
MMP25	-2.19514	0.0147202
MOAP1	-0.46901	0.000107187
MOB2	-0.424585	0.000269304
MOCS2	0.20822	0.0777609
MOXD1	0.182368	0.000212573
MPC2	0.251302	0.0384514
MPG	-0.156719	0.065731
MPND	-0.656101	0.0124059
MRPL34	-0.317192	0.0164773
MRPS14	-0.295812	0.0103123
MRPS17	-0.428899	0.086665
MRPS2	0.25116	0.0476292
MRPS24	-1.41065	0.00414928
MRPS30	-0.247457	0.0149192
MSANTD1	-2.65497	0.0949455
MSL3P1	3.56731	0.0669045
MSX2	-0.909808	0.0303918
MTHFD2L	0.595193	0.0447015
MTMR14	-0.195893	0.0667387
MTND1P8	5.11999	0.0590411
MTSS1L	-0.247329	0.00140328
MVK	0.258199	0.0270902
MYCN	-4.57008	0.0114818
MYL12BP1	2.03025	0.0930156
MYOM2	-1.04985	0.0568741
MYORG	0.745586	0.00368023
MYRF	-1.43022	0.0465156
N4BP1	-0.187053	0.0347423
N4BP2L2-IT2	-1.50835	0.0480539
NAA10	0.371084	0.000855968
NAA16	0.407466	0.00211614
NAB1	-0.198923	0.0222791
NAP1L1P1	-4.13665	0.0334009
NAT1	0.591359	0.00760889
NBDY	-0.27026	0.0142303
NBPF14	-0.29075	0.0209452
NBPF15	0.342417	5.01e-06
NBPF19	-0.375873	0.00449846
NBPF26	0.589175	1.93e-05
NCKAP1	0.123633	0.0774538
NDN	-0.3935	1e-06
NDUFAF5	0.432637	0.0139444
NDUFB5	-0.262266	0.0035743
NDUFS4	-0.197611	0.0767844
NECAP2	-0.205374	0.00356058
NEK7	-0.15407	0.0781855
NEO1	-0.523212	1e-06
NEPRO	-0.235708	0.0115209
NEXN	-0.343268	0.00131861
NFE2L1	0.0810241	0.0617927
NFE2L3	-0.706063	0.0439159
NFKBIA	-0.517974	8.95e-06
NFKBID	0.78394	0.00512488
NFYA	0.317634	0.000660503
NHLH2	-4.39334	0.0743043
NHSL2	-0.310971	9.45e-05
NIF3L1	0.631097	1e-06
NIM1K	-0.814243	0.0406515
NKAPD1	-0.323888	0.000407098
NKRF	0.307711	0.0913188
NLRX1	-0.322743	0.00471269
NME1-NME2	3.51904	0.0611202
NME2	0.918339	0.00318888
NMNAT2	0.727254	0.0327784
NMRAL1	-0.289434	0.0118093
NNT	-0.154187	0.0184086
NOL8	-0.185641	0.0355761
NOP53-AS1	-2.85786	0.0111906
NOVA1	0.447524	0.000265388
NPAS1	-1.0336	0.0105685
NPEPL1	-0.324464	0.0303918
NPIPB2	-1.6872	8.91e-05
NPIPB9	-3.90043	0.0631485
NPM2	-5.51688	0.00250501
NPR1	-0.729654	1e-06
NPTX1	-1.66971	1e-06
NR1H2	-0.282243	0.021743
NR2F2-AS1	-0.906811	0.0655483
NR3C1	-0.243731	1.39e-06
NR4A1	0.76244	4.28e-06
NRAV	0.673323	0.0104574
NRROS	0.573822	0.0492435
NSG1	-3.86166	0.0146973
NSG2	-4.65848	0.00786311
NTN3	-2.92958	0.0274824
NUAK2	-0.722181	0.0330161
NUDT7	-0.762968	0.0649622
NXNL2	-1.52023	0.00143466
OAZ2	-0.262548	7.02e-05
ODR4	0.214546	0.0666212
OGA	0.231725	1.87e-05
OIP5-AS1	-0.137769	0.0256134
OPA3	0.276382	0.00248791
OPN3	0.754039	0.00390886
OPRD1	-5.20345	0.0070293
OR1L8	-4.06028	0.0401309
OR2A20P	-1.93823	0.0109019
OR2S1P	-4.20962	0.0041813
OR7E102P	-3.82805	0.0185949
ORMDL3	-0.270846	0.00111248
OSBPL8	-0.16158	0.00188017
OSGEP	0.327828	0.00553469
OTUD7A	-1.09102	0.0393127
OTUD7B	-0.223667	0.0171649
OXR1	-0.212644	0.00803182
P2RY1	-1.0575	0.0022782
P2RY2	3.03239	0.0583997
PACRG	-1.86868	0.00305035
PACRGL	-0.35891	0.0383593
PAIP2B	-1.67146	0.0435315
PARD6A	-1.45498	0.00878868
PARL	0.724687	0.0170382
PARP14	-0.478761	1e-06
PARS2	-0.609215	0.00903095
PARVA	-0.110314	0.0495278
PAXIP1	0.367207	0.0189989
PCBD2	0.558676	0.00307744
PCBP3	-0.586807	0.0740337
PCDHA2	-4.2839	0.0284518
PCDHB10	-1.56177	0.000192922
PCDHB14	-0.826107	0.00297406
PCDHB2	-0.621227	0.00336227
PCDHB9	-1.45983	0.00105991
PCDHGA7	-0.54398	0.00140272
PDCD6	0.143289	0.078213
PDGFC	0.231357	0.00158991
PDGFRB	-0.273583	1e-06
PDS5A	0.228614	0.000137077
PDZD8	0.250622	0.000247633
PEBP4	-3.28243	0.0249105
PELI1	-0.390404	0.0510402
PGA5	-4.70551	0.000613146
PGS1	0.228286	0.0349368
PHC3	-0.146075	0.0833843
PHKA2	-0.297973	0.0301382
PIGC	-0.335848	0.00540194
PIGF	0.44708	0.00375764
PIK3CA	0.241693	0.00159337
PIK3CD-AS2	-1.23303	0.0576458
PIM3	-0.406094	3.84e-05
PIP5K1C	0.142046	0.0212133
PITPNM1	-0.226678	0.00620732
PKD1P6-NPIPP1	0.859109	0.000430647
PKMP3	-1.6249	0.0441848
PKN2	0.136665	0.0654167
PKNOX2	-3.47085	0.0437054
PKP1	2.77179	0.0449897
PKP4	-0.153274	0.0695072
PLCB2	3.5342	0.0083199
PLCE1	-0.348479	0.00505639
PLCG1	0.144257	0.016734
PLCL2	-0.295697	0.038739
PLEKHA4	-0.208949	0.00506453
PLEKHA8P1	0.661786	0.0264245
PLEKHG3	-0.969661	1e-06
PLEKHO2	-0.414405	1e-06
PLGRKT	0.886466	1e-06
PLK5	-3.65172	0.0490878
PLPP4	-4.58527	1e-06
PLPP6	-0.512556	0.00679759
PLPP7	-0.404844	0.0279122
PLPPR3	-4.65977	0.000850121
PLXNA1	0.14833	0.00186265
PLXNA3	0.302461	1e-06
PLXNB3	0.296113	0.00138076
PMEL	-1.33748	0.0733834
PMPCB	-0.301735	0.00023039
PNMA2	-0.918201	1.41e-06
PNMA6B	-4.27077	0.0774921
POLR2H	0.332066	0.000311202
POLR2I	0.375634	0.0773797
POLR2K	0.363554	0.00042526
POP4	0.454073	4.02e-06
PORCN	-0.292274	0.0990271
POSTN	-0.5557	1.04e-06
POU2F2	0.400268	0.000677814
PP12613	-3.7505	0.0813029
PPHLN1	0.175935	0.0516979
PPIP5K1	0.527594	0.00291568
PPME1	0.358768	9.04e-06
PPP1R14A	-2.34311	0.0980326
PPP1R3F	-0.562483	0.000172896
PPP1R8	0.239737	0.00578529
PPP2R2D	0.227378	0.0391691
PPP2R3C	0.276785	0.0756044
PPP3CC	0.301305	0.0135585
PPP5D1	-1.27607	0.063868
PRAM1	-3.64198	0.0446243
PRDM11	-0.575358	0.0052399
PRDM15	0.404057	0.00713542
PRDX5	-0.283244	1.98e-05
PREX1	-0.659634	1e-06
PRKAR2A-AS1	-1.26434	0.0221857
PRKCH	-1.20664	0.00314359
PRKD2	-0.254573	0.00697392
PROSER1	0.371369	4.97e-05
PROSER2	-0.963444	0.0142705
PRPF6	-0.142298	0.068768
PRPSAP1	-0.249011	0.00224221
PRR26	-3.52774	0.0431579
PRR7	0.78492	0.000482708
PRR7-AS1	-3.36389	0.0116723
PRRC1	0.27972	1.57e-06
PRRC2C	0.162131	0.0215161
PRRT4	-4.27836	0.0239715
PSD3	-0.269326	0.0184897
PSMA6	0.857687	0.00291373
PSMB8	-0.272046	0.00600038
PSMD9	0.531579	0.000182154
PSTK	0.738277	0.0178624
PTBP1P	3.37021	0.0677416
PTGDS	-3.76715	0.0141035
PTK2	0.190687	0.013161
PTK2B	-0.852213	1.72e-06
PTOV1	-0.1891	0.0109114
PTP4A3	-1.32889	9.98e-05
PTPN6	-3.88583	0.0139821
PTPRF	0.394862	1e-06
PTPRN	0.329258	0.0630552
PTPRO	1.86754	0.0667086
PTPRVP	-3.13299	0.0310412
PTX4	3.03058	0.00335423
PUS3	-0.616501	0.000212355
PWAR6	-1.17948	0.000276301
PYGO2	-0.213376	0.0133165
PYM1	-0.264491	0.0437876
PYROXD1	0.621781	1e-06
RAB11FIP1	-0.671434	0.0857576
RAB24	-0.366449	0.0896438
RAB27A	0.677166	1e-06
RAB33B	-0.449645	0.000435391
RAB34	-0.155883	0.0283363
RAB3GAP1	-0.268254	3.49e-06
RAB43	0.703541	0.0084705
RAB7B	-0.263302	0.0228477
RABGGTA	-0.224258	0.0648165
RAET1E	1.48169	0.000821538
RAI2	-1.82296	0.0222304
RALGAPA2	-0.483979	0.006226
RAMP1	-1.70944	0.011293
RANBP2	0.104521	0.0658622
RANBP3L	-3.80704	0.0179476
RAP2C	0.26994	0.0015447
RASA4DP	-0.920188	0.0818893
RASEF	-0.669473	0.0284928
RASL11A	-1.93276	0.00386252
RBBP6	0.18599	0.0465156
RBCK1	-0.103112	0.0738961
RBM15-AS1	3.66129	0.00523532
RBMX2	-0.436667	0.000440137
RC3H2	0.183508	0.0581897
RCAN3	0.43831	0.00049812
RCN1P2	-0.79521	0.00206705
RECQL5	-0.497209	7.93e-06
REPIN1	-0.204262	0.0088554
RFK	-0.306986	0.000938683
RFLNA	-2.68718	0.0162681
RFPL4B	-4.10843	0.0375481
RGS10	-0.547727	1e-06
RGS14	-1.00219	0.0226968
RGS17	0.419039	0.00465206
RGS19	0.42563	0.0609674
RGS5	-0.92794	0.000185007
RGS7	-1.30152	0.0764024
RGS9BP	-3.49147	0.0478667
RHBDL1	-0.777761	0.0572169
RHOQP2	-1.25216	0.0281233
RILP	-0.652713	0.000557554
RING1	-0.255424	0.00279489
RINL	-1.29364	5.56e-06
RIPOR2	-0.498436	0.00938599
RIT1	0.174973	0.0736776
RMDN1	0.244199	0.00209331
RMND1	-0.245619	0.025184
RN7SKP16	1.47858	0.00617801
RN7SKP275	4.24737	0.00763669
RN7SL431P	3.3657	0.0645264
RN7SL4P	-3.87842	0.0609876
RN7SL659P	-4.39529	0.00239833
RN7SL738P	3.10608	0.0596424
RNASE4	-4.28928	0.00373614
RNASEL	-0.294675	0.0153428
RNF113A	-0.580429	0.00190044
RNF114	-0.18576	0.00889962
RNF122	-0.710255	0.0279256
RNF180	-1.08111	0.000588358
RNF213	-0.363466	1e-06
RNF215	-0.325432	0.0224181
RNF217-AS1	-1.54699	0.0404642
RNFT2	1.11351	0.0747556
RNPEPL1	-0.123535	0.0733179
RNU6-762P	4.6192	0.0542038
ROBO2	-0.607374	0.00430379
RPL10P16	-1.00702	0.0121331
RPL15P3	-0.770377	0.0325643
RPL35P2	2.67744	0.0888039
RPL36A	0.840823	0.0287212
RPL36AL	-0.187416	0.0476129
RPL3P4	-0.810606	0.00926786
RPL7AP6	-1.08731	0.00338329
RPL7P1	-0.875335	0.0222304
RPL7P23	-4.0742	0.0403012
RPL8	-0.241708	1e-06
RPLP0P6	-0.834082	0.0152557
RPP25L	-0.645158	0.00218493
RPS28P7	-0.435573	0.0684781
RPS2P5	-0.286743	0.0141056
RPS3AP26	-0.869136	0.0831569
RPS4XP16	-4.02773	0.0006644
RPS4Y1	-3.4454	0.034838
RRAD	-1.65082	0.00500667
RRP8	0.267284	0.0845244
RSPH14	-3.49515	0.0386773
RSPO4	-3.7646	0.0847282
RTL8B	0.206851	0.0824107
RTN4RL2	-1.18241	0.0318151
RUFY2	0.180518	0.0842857
S100A10	0.283199	0.023539
S1PR2	-0.239063	0.0053491
SAFB2	0.208326	0.0052399
SAMHD1	-0.550101	1e-06
SBK1	-3.66852	0.0982338
SCAF4	0.328707	5.18e-05
SCAP	-0.232014	0.000527124
SCHIP1	0.932125	0.0682506
SCIN	-1.37691	0.00360835
SCN5A	-3.97853	0.0107818
SCP2	-0.163669	0.0103366
SCRT1	-3.71359	0.087634
SDAD1P1	-1.22869	1.55e-05
SDCBP2	-1.32997	0.0183253
SDCBP2-AS1	-0.779796	0.00727553
SEC61A2	0.317912	0.041578
SELENOH	-0.317004	0.00183303
SEMA3B-AS1	-3.65189	0.0294114
SEMA4A	-0.822818	0.0752816
SEMA4B	0.587096	1e-06
SEPT1	-1.04281	0.000512571
SEPT6	0.736686	1e-06
SEPT7	0.283749	1e-06
SEPT7-AS1	-1.45027	0.0371455
SEPT8	0.709998	1e-06
SEPT9	0.368238	1e-06
SERPINB7	-0.456253	0.0512763
SERPINB9	-0.850662	0.000414902
SERTAD1	0.404484	0.004821
SERTAD4	-0.539516	0.00204256
SETD6	-0.419353	0.00826112
SETDB1	-0.275788	0.00845659
SFXN4	0.535096	0.0018582
SGCG	-0.477687	0.0113366
SGK494	0.678712	0.0357003
SGPL1	0.199526	0.0955372
SGPP2	3.44134	0.0501008
SH2D5	0.294626	0.0801366
SH3BGRL2	-0.94345	0.00024375
SH3TC2-DT	5.03259	0.0171776
SHBG	-1.10109	0.0848822
SHC3	-0.89368	1e-06
SHC4	0.961322	0.0548237
SHISA3	4.65205	1e-06
SIGLEC10	6.00395	0.0026994
SIRT6	0.30382	0.0175613
SIX4	-0.399908	0.000571023
SIX5	-0.660959	1.45e-06
SLC10A7	0.591149	0.00114222
SLC12A6	0.274911	0.0899621
SLC16A14	-3.75725	0.0887223
SLC16A3	0.959225	1e-06
SLC16A4	-0.474083	0.00765957
SLC18A2	1.89909	0.0411025
SLC22A1	-2.90733	0.0741526
SLC25A3	-0.11904	0.0208156
SLC25A34	-0.975118	0.00896713
SLC25A42	-0.490825	0.00318669
SLC27A3	-0.440023	9.25e-06
SLC29A2	-1.08388	0.0208883
SLC2A1-AS1	-4.73737	0.000545903
SLC30A4	-0.256668	0.051834
SLC35B4	0.468101	1e-06
SLC35F4	4.87593	0.00468357
SLC37A3	-0.143153	0.0934691
SLC4A3	-0.518327	0.0197862
SLC8A1-AS1	5.01717	0.0181454
SLC9A5	-0.460982	0.0091828
SLC9A6	0.335197	0.000125552
SLITRK4	-0.592307	0.00913607
SLMAP	0.142144	0.0531336
SMAD4	-0.217427	0.00183864
SMAD6	-0.516023	1e-06
SMARCD2	-0.129093	0.0930156
SMCHD1	0.276825	0.000727349
SMCO2	4.12671	0.00697084
SMIM1	-4.48737	0.0599596
SMN1	0.39034	0.0688508
SMTNL1	-3.82018	0.0159382
SMUG1	0.366077	0.00327711
SNAP29	-0.176055	0.0896438
SNCB	6.18362	0.000175152
SNHG10	0.712469	0.0245556
SNORA11F	2.25957	0.0739616
SNORA68B	3.97765	0.0668318
SNORA71C	4.16213	0.00734973
SNORC	-1.51002	0.0179741
SNORD101	3.01443	0.0187536
SNORD14A	3.55399	0.0336193
SNORD17	1.55677	0.0013303
SNORD62B	1.317	0.0882604
SNORD67	4.06054	0.0465831
SNRNP48	0.326941	0.0029902
SNRPGP4	-4.36419	0.0772573
SNRPGP5	-3.80504	0.0703311
SNX21	0.211181	0.0523343
SOCS5	-0.162247	0.00798732
SOCS7	0.233736	0.0435581
SOX11	1.52481	1e-06
SP100	-0.34343	1e-06
SP2	0.411763	6.42e-05
SPA17	0.817258	0.00196948
SPAG17	-2.25515	0.0218704
SPATA12	3.75983	0.0881765
SPATA25	-2.95371	9.77e-05
SPATA5L1	0.570718	0.000918753
SPNS2	1.52834	0.0383118
SPON1-AS1	-3.81827	0.0672354
SPOP	-0.309235	0.000144821
SRGAP1	0.208687	0.00114511
SRGAP2C	0.39908	0.000604125
SRGAP2D	0.778742	0.000640894
SRR	0.400482	0.0281327
SRSF8	-0.324061	0.000101015
SS18	0.237891	8.29e-05
SS18L1	0.369373	0.00225326
SSH2	0.353837	2.78e-05
ST8SIA6	-2.03299	0.0186477
STAG2	-0.163253	0.00709178
STAG3L4	0.361932	0.0971698
STAM2	0.175268	0.0440084
STAT1	-0.170872	0.00332768
STAT3	-0.140487	0.0551203
STAU2-AS1	-4.37549	0.0748709
STBD1	0.760209	0.0172157
STRIP1	-0.193174	0.0137294
STX5	-0.223005	0.0110196
STYXL1	0.319279	0.0328924
SUCLA2	0.178327	0.0795313
SUDS3P1	2.98601	0.0513814
SUGT1P1	-2.00506	0.000923964
SULT2B1	-4.46005	0.0641318
SUN2	0.323133	1e-06
SUPT20HL1	4.77083	0.000571023
SUPT7L	0.18002	0.0668703
SUSD4	-4.72689	0.0342946
SYN1	-1.44938	0.0424607
SYN2	1.25882	0.0503024
SYN3	-4.55673	0.0157376
SYNGR2	-0.609031	0.0327013
SYT5	1.2058	0.0850368
SYT9	-4.08537	0.0377075
TAF12	-0.305826	0.0110962
TAF1A-AS1	-1.37469	0.0785182
TAF6L	-0.330834	0.0330161
TAF9B	0.250387	0.0294572
TAPBPL	-0.311884	0.0502526
TAPT1-AS1	-0.862228	0.0578079
TAS1R1	-5.18869	0.000248296
TAS1R3	-1.23867	0.0499501
TASP1	-0.633317	0.00449891
TATDN3	-0.319577	0.0782556
TBC1D10C	-1.29917	0.00901108
TBC1D25	-0.326204	0.00804092
TBX2-AS1	1.65882	0.000896404
TBX5-AS1	-0.329785	0.00485596
TBX6	-1.15857	0.0650157
TC2N	-5.37706	3.83e-05
TCEAL4	-0.352837	1e-06
TCHH	1.40371	0.0535218
TCP11L1	0.230142	0.0424607
TDG	0.377674	0.000553349
TDP2	-0.199768	0.0262649
TDRKH	1.41034	2.25e-05
TECPR2	-0.151861	0.0936735
TEFM	0.480817	0.022136
TENM1	-3.81	0.0745098
TESMIN	4.09948	0.0093901
TET3	0.621798	1e-06
TEX22	-1.21695	0.0392826
TEX264	-0.38469	1.94e-05
TEX52	-3.124	0.00955426
TFAP2A	-1.02876	0.00980371
TFP1	-3.4155	0.0580457
TGDS	0.319882	0.0852983
TGFB2-AS1	-4.15016	0.0547414
TGFB3	-0.233514	0.0698436
TGFBRAP1	-0.221347	0.0124407
THAP11	-0.247389	0.0305208
THAP2	-0.526105	0.00948056
THAP7	-0.260635	0.0517824
THBS4	-2.98363	0.00014167
THEM6	-0.429192	0.00710863
THNSL1	-0.430209	0.0615019
THOC6	-0.369059	0.00406381
THTPA	-0.435985	0.0269035
TIGD5	-0.274731	0.0396803
TIMM44	0.222716	0.0152279
TINAGL1	-0.895437	0.0735764
TIRAP	-0.439664	0.0341076
TJP2	3.62723	0.00576942
TKFC	-0.423291	0.00151859
TLE6	-2.59421	0.0591859
TLR1	-0.885089	0.0361002
TLR3	-0.728867	1e-06
TM4SF19-AS1	3.87066	0.017203
TM9SF1	0.536959	0.000167885
TMED7-TICAM2	5.77321	0.00109717
TMEM116	-0.383666	0.0793678
TMEM127	-0.158161	0.020415
TMEM136	-0.498056	0.00292798
TMEM161B	0.293543	0.0607777
TMEM185A	-0.244628	0.0498839
TMEM185B	0.17762	0.0588283
TMEM219	-0.222656	0.00428323
TMEM221	-2.94853	0.0702913
TMEM229B	-0.886857	0.00966786
TMEM249	3.70286	0.0269044
TMEM37	-1.78676	0.0280559
TMEM51-AS1	-3.43498	0.0542872
TMEM54	0.417797	0.00146026
TMEM63A	0.153365	0.0778756
TMSB15A	1.63957	0.0289598
TMSB4X	0.11267	0.0492918
TMUB2	-0.224593	0.00716658
TNFAIP8	-0.286758	0.040321
TNIK	0.294023	0.0924505
TNIP2	0.197255	0.0574467
TNIP3	1.48625	0.000409253
TNNT1	-1.87793	0.0451199
TOLLIP-AS1	-1.16509	0.0936475
TP53TG5	-1.17596	0.0731903
TP63	-4.31354	0.0234449
TPGS1	-0.465651	0.00227574
TPI1P1	1.64292	0.0770337
TPRG1-AS1	4.60544	0.055314
TPT1P4	-2.07181	0.0774921
TRABD2A	0.765863	0.0133219
TRAF1	-0.687228	0.000469951
TRAF7	-0.226668	0.000153245
TRAFD1	-0.298808	0.00137276
TRAM1	-0.111994	0.034908
TRAPPC12	0.189493	0.0136783
TRAPPC5	-1.04109	0.00354565
TRAPPC9	-0.303407	0.00737304
TREX2	-1.68874	0.00874592
TRIAP1	-0.302974	0.0025695
TRIM39	-0.472388	0.0116547
TRIM6	0.885167	0.0011686
TRIM9	-1.3974	0.00151797
TRIML2	-2.50039	0.00082093
TRMT13	0.345261	0.0484278
TRMT1L	-0.226811	0.0288064
TRPA1	1.79708	0.000211984
TRPV1	-0.407821	0.0466794
TRRAP	0.157096	0.0345433
TSHZ3	0.284237	0.00481785
TSPOAP1-AS1	-2.44917	0.0210137
TSSK5P	-0.63997	0.0502867
TTC23L	-3.13444	0.0986684
TTC26	0.443358	0.00266159
TTC29	4.14332	0.0434419
TTC30A	-0.441676	0.00713996
TTC9C	0.245916	0.0315635
TTF1	0.403121	0.00375051
TTI2	0.438425	0.0225674
TTLL1	-0.291261	0.093595
TTYH2	-1.79714	0.00200125
TUBB3	1.21611	0.000210111
TUSC3	-0.126428	0.0821484
TUT1	-0.382922	0.0717018
TXNRD3	-0.526616	0.000323842
TYW3	0.26191	0.0101733
U2AF1	4.5677	1e-06
UAP1L1	-0.352917	1e-06
UBALD1	-0.305354	0.0255478
UBAP2L	0.114538	0.0516578
UBC	-0.256355	1.89e-06
UBE2G2	0.27518	0.036299
UBE2L6	-0.56849	1e-06
UBE2QL1	-3.73787	0.0314344
UBE3B	-0.159898	0.0359795
UBL3	-0.122549	0.0690083
UBOX5-AS1	-2.91826	0.0803382
UBR4	0.185274	0.0667224
UCK1	-0.250611	0.00775033
UCKL1	0.192505	0.0914838
ULK4	0.547764	0.0436547
UNC119B	-0.231795	0.00186472
UNC45A	0.158794	0.0581775
UNC5C	-3.09931	0.0442087
UNK	-0.199192	0.0663758
UQCC2	0.555221	2.42e-06
USF1	-0.201749	0.0742165
USF3	-0.378112	0.000565258
USP31	0.347116	0.00777122
USP37	0.643031	2.08e-05
USP51	-0.706773	0.00834878
USP8	-0.174437	0.0178038
USP9X	-0.184633	0.000686383
UTS2B	-1.62339	0.0474911
VAMP8	-2.08558	0.0578594
VASH1-AS1	-3.9827	0.0143234
VAV3	1.32302	2.14e-05
VILL	-0.596295	0.00061425
VPS9D1	-0.21232	0.0377255
VTN	-4.90128	0.000289751
VWA1	-1.32614	0.00158805
WASHC4	0.118251	0.0342767
WASL	-0.19852	0.0030698
WDR36	0.231355	0.0044712
WDR47	0.361595	4.57e-05
WDR6	-0.118349	0.0524134
WDR63	-0.68374	0.0063853
WDR66	0.787647	0.0236918
WDR74	-0.322749	0.0126342
WDR75	0.37401	0.003473
WDR92	0.51132	0.00621588
WFDC10B	4.90538	0.0881435
WRB	0.240371	0.0815207
WSB1	0.171294	0.0844006
WTAPP1	2.29738	0.00503228
WWC2-AS2	-1.50773	0.007433
WWP1	0.173487	0.0945628
XAB2	-0.284437	0.000801174
XCR1	-4.41161	0.0154446
XIAP	0.134722	0.0860389
XKR8	0.341539	0.0176182
XPO7	0.183272	0.00477875
YAF2	0.301871	0.0311816
YDJC	0.365947	0.0570288
YJU2	-0.284408	0.097454
YLPM1	-0.126827	0.0837347
ZBED6	-0.67029	0.0288292
ZBTB10	-0.432568	7.8e-05
ZC3H15	0.22173	0.023263
ZC3H8	-0.431461	0.0387126
ZC3HAV1L	0.57517	3.18e-05
ZDHHC15	-1.02516	0.0338914
ZDHHC24	-0.286785	0.00717506
ZEB1-AS1	-0.443736	0.0964559
ZFAND2A	0.532076	6.3e-05
ZFP1	-0.316716	0.0434021
ZFP37	-0.490211	0.0627102
ZFP69B	0.810837	0.000564024
ZKSCAN3	-0.617719	0.00256603
ZMAT2	-0.153342	0.087802
ZMAT5	-0.480245	0.0116735
ZMIZ2	0.273457	7.78e-06
ZMYND12	-1.58668	0.0623083
ZMYND15	-5.76426	0.000768415
ZNF101	0.728511	3.65e-05
ZNF132	-0.330894	0.0949455
ZNF143	0.43929	0.000860349
ZNF174	-0.482446	0.00553581
ZNF184	-0.373171	0.0358338
ZNF2	-0.388929	0.0636913
ZNF200	0.370793	0.0524386
ZNF205	-0.505648	0.00329019
ZNF212	-0.394946	0.0173537
ZNF213	-0.209595	0.0980326
ZNF225	-0.501513	0.00461545
ZNF226	-0.297443	0.0272097
ZNF25	-0.278534	0.0154435
ZNF264	-0.284882	0.00889868
ZNF28	0.291869	0.062241
ZNF281	0.453854	1e-06
ZNF296	-3.08797	0.0294925
ZNF317	-0.209284	0.0398379
ZNF324	-0.274059	0.0801855
ZNF326	0.235904	0.0388128
ZNF34	-0.60806	0.0286239
ZNF346	-0.372312	0.00780327
ZNF385D	0.421255	0.00394026
ZNF408	-0.453301	0.00123129
ZNF420	-0.44813	0.0314304
ZNF428	-0.564993	2.26e-06
ZNF430	0.402549	0.0105717
ZNF442	1.29069	0.00204901
ZNF443	0.570777	0.0811751
ZNF45	0.289823	0.0510449
ZNF454	-0.874451	0.0346326
ZNF462	0.53137	0.000452995
ZNF467	-4.71815	0.000717127
ZNF474	-4.08211	0.00799951
ZNF483	-2.39052	0.000100268
ZNF487	-0.567747	0.0288522
ZNF503-AS2	-0.838115	0.000129735
ZNF513	0.447315	0.00108547
ZNF528-AS1	-0.458049	0.051111
ZNF546	-0.519904	0.0197961
ZNF548	-0.324839	0.0702813
ZNF596	-0.55946	0.0365951
ZNF599	-0.442579	0.0951253
ZNF609	0.338553	1e-06
ZNF611	0.297497	0.0470707
ZNF619	-0.504384	0.0156155
ZNF624	-0.571853	0.00652345
ZNF646	0.163606	0.0975772
ZNF658	-0.729812	0.00716258
ZNF658B	-1.36758	0.0104732
ZNF671	-0.359062	0.0804437
ZNF680	0.65573	0.00026235
ZNF681	1.15981	0.00018126
ZNF682	0.862222	0.00203793
ZNF691	-0.453558	0.0386353
ZNF707	-0.367078	0.0170343
ZNF71	-0.461888	0.0027981
ZNF711	-1.59085	0.0758684
ZNF732	4.28328	0.00483937
ZNF75A	0.313741	0.0791676
ZNF75D	-0.223017	0.0789237
ZNF777	-0.369903	0.00084527
ZNF780A	-0.348458	0.00428789
ZNF780B	-0.28867	0.0452753
ZNF790	-0.676832	0.00177966
ZNF790-AS1	-0.722999	0.0790108
ZNF830	-0.305954	0.0524162
ZNF849P	5.48313	0.00351147
ZNF865	-0.384305	3.92e-05
ZNF888	0.476222	0.0554306
ZNF891	-0.612643	0.00496237
ZNRF1	-0.28135	0.0292566
ZNRF2	-0.348579	0.0899924
ZNRF2P2	-0.889004	0.0934061
ZRANB2	0.198356	0.0479358
ZSCAN21	-0.477729	0.0772319
