# Supplementary material for: PDGF Promotes Dermal Fibroblast Activation via a Novel Mechanism Mediated by Signaling Through MCHR1
Source: Front Immunol. 2021 Nov 29;12:745308. doi: 10.3389/fimmu.2021.745308 (PMC8667318; doi:10.3389/fimmu.2021.745308)
Supplement: Supplementary file 5 [file Table_7.xlsx]

## Sheet: GO unique in siCtr(PDGF vs VC) 
Supplementary Table 7. The full output table of enriched biological processes which are unique to [PDGF-BB treated vs VC siCtr NHDF]. Table is sorted based on p-value. Group color: Biological processes related to cell communication (orange), biosynthetic and metabolic process (red), cell proliferation (light blue), development (green), DNA and RNA regulation (yellow) and immune response (dark blu…
GO name	GO ID (PDGFBB-ctrl vs. vehicle-ctrl)	count DE (PDGFBB-ctrl vs. vehicle siCtr)	count All (PDGFBB-ctrl vs. vehicle-siCtr)	p value (PDGFBB-ctrl vs. vehicle-siCtr)
cell communication	GO:0007154	2948	4913	0.00011
regulation of macromolecule biosynthetic process	GO:0010556	2058	3401	0.0002
regulation of cell division	GO:0051302	101	139	0.00021
aromatic compound biosynthetic process	GO:0019438	2163	3581	0.00023
regulation of biosynthetic process	GO:0009889	2171	3596	0.00026
nucleobase-containing compound biosynthetic process	GO:0034654	2128	3524	0.00029
organic cyclic compound biosynthetic process	GO:1901362	2232	3702	0.00031
signaling	GO:0023052	2926	4890	0.00035
anatomical structure maturation	GO:0071695	117	165	0.00036
heterocycle biosynthetic process	GO:0018130	2158	3578	0.00037
RNA metabolic process	GO:0016070	2430	4044	0.00043
positive regulation of endothelial cell proliferation	GO:0001938	65	86	0.00046
regulation of cellular macromolecule biosynthetic process	GO:2000112	1998	3309	0.00049
regulation of cellular biosynthetic process	GO:0031326	2124	3525	0.00055
negative regulation of cell adhesion	GO:0007162	152	222	0.00072
regulation of substrate adhesion-dependent cell spreading	GO:1900024	40	50	0.00083
base-excision repair	GO:0006284	33	40	0.00087
regulation of cytokinesis	GO:0032465	56	74	0.00107
regulation of transcription by RNA polymerase I	GO:0006356	25	29	0.00108
positive regulation of chemotaxis	GO:0050921	81	112	0.00108
cellular response to vascular endothelial growth factor stimulus	GO:0035924	43	55	0.0013
negative regulation of intracellular signal transduction	GO:1902532	300	464	0.00149
protein polyubiquitination	GO:0000209	214	325	0.00185
positive regulation of transcription by RNA polymerase I	GO:0045943	18	20	0.00207
neurogenesis	GO:0022008	857	1393	0.00209
regulation of immune system process	GO:0002682	696	1123	0.0021
axonogenesis	GO:0007409	267	412	0.00218
I-kappaB kinase/NF-kappaB signaling	GO:0007249	167	250	0.00226
catechol-containing compound biosynthetic process	GO:0009713	11	11	0.00245
catecholamine biosynthetic process	GO:0042423	11	11	0.00245
inositol metabolic process	GO:0006020	11	11	0.00245
positive regulation of immune system process	GO:0002684	457	726	0.00254
immune effector process	GO:0002252	576	924	0.00254
developmental maturation	GO:0021700	143	212	0.00256
immune response-regulating signaling pathway	GO:0002764	192	291	0.00268
hippo signaling	GO:0035329	34	43	0.00297
attachment of mitotic spindle microtubules to kinetochore	GO:0051315	14	15	0.00327
immune response-regulating cell surface receptor signaling pathway	GO:0002768	190	289	0.00357
regulation of nucleobase-containing compound metabolic process	GO:0019219	2045	3415	0.00366
positive regulation of epithelial cell proliferation	GO:0050679	114	167	0.00366
smooth muscle cell proliferation	GO:0048659	88	126	0.00373
regulation of endothelial cell apoptotic process	GO:2000351	31	39	0.0039
muscle cell migration	GO:0014812	57	78	0.0039
nucleic acid-templated transcription	GO:0097659	1848	3080	0.00397
regulation of cell communication by electrical coupling	GO:0010649	10	10	0.00423
ribosomal large subunit assembly	GO:0000027	24	29	0.00423
regulation of chemotaxis	GO:0050920	118	174	0.00443
regulation of smooth muscle cell proliferation	GO:0048660	87	125	0.00457
RNA biosynthetic process	GO:0032774	1854	3093	0.00484
hair follicle maturation	GO:0048820	13	14	0.00531
response to amine	GO:0014075	30	38	0.00544
positive regulation of leukocyte chemotaxis	GO:0002690	50	68	0.00545
lamellipodium assembly	GO:0030032	46	62	0.0057
endothelial cell apoptotic process	GO:0072577	34	44	0.00581
protein exit from endoplasmic reticulum	GO:0032527	38	50	0.00593
positive regulation of hydrolase activity	GO:0051345	404	644	0.00601
immune response-activating signal transduction	GO:0002757	175	267	0.00603
immune response-activating cell surface receptor signaling pathway	GO:0002429	175	267	0.00603
regulation of innate immune response	GO:0045088	152	230	0.00641
positive regulation of leukocyte migration	GO:0002687	73	104	0.00648
positive regulation of transcription from RNA polymerase II promoter involved in cellular response to chemical stimulus	GO:1901522	18	21	0.00661
response to interleukin-7	GO:0098760	25	31	0.00674
cellular response to interleukin-7	GO:0098761	25	31	0.00674
T cell mediated cytotoxicity	GO:0001913	25	31	0.00674
activation of immune response	GO:0002253	212	328	0.00698
regulation of RNA metabolic process	GO:0051252	1896	3170	0.00698
placenta development	GO:0001890	90	131	0.00701
vascular endothelial growth factor receptor signaling pathway	GO:0048010	60	84	0.00718
deoxyribonucleotide metabolic process	GO:0009262	27	34	0.00721
positive regulation of synaptic vesicle recycling	GO:1903423	9	9	0.00731
negative regulation of cholesterol storage	GO:0010887	9	9	0.00731
regulation of protein localization to cell cortex	GO:1904776	9	9	0.00731
positive regulation of transcription of nucleolar large rRNA by RNA polymerase I	GO:1901838	9	9	0.00731
cell-cell junction assembly	GO:0007043	81	117	0.00755
release of cytochrome c from mitochondria	GO:0001836	41	55	0.00774
negative regulation of stem cell differentiation	GO:2000737	15	17	0.00786
morphogenesis of an epithelial fold	GO:0060571	15	17	0.00786
negative regulation of peptidyl-threonine phosphorylation	GO:0010801	15	17	0.00786
retina vasculature development in camera-type eye	GO:0061298	15	17	0.00786
cellular amine metabolic process	GO:0044106	79	114	0.00796
response to vitamin	GO:0033273	52	72	0.00842
cell projection morphogenesis	GO:0048858	373	595	0.00857
negative regulation of substrate adhesion-dependent cell spreading	GO:1900025	12	13	0.00858
epithelial cell-cell adhesion	GO:0090136	12	13	0.00858
response to iron ion	GO:0010039	22	27	0.00882
neuron projection morphogenesis	GO:0048812	362	577	0.00891
locomotion	GO:0040011	911	1499	0.00915
nervous system development	GO:0007399	1229	2038	0.00926
response to external stimulus	GO:0009605	1269	2106	0.0093
lamellipodium organization	GO:0097581	57	80	0.00941
transcription, DNA-templated	GO:0006351	1816	3038	0.00947
negative regulation of cellular macromolecule biosynthetic process	GO:2000113	794	1302	0.00966
negative regulation of cell morphogenesis involved in differentiation	GO:0010771	64	91	0.00974
plasma membrane bounded cell projection morphogenesis	GO:0120039	370	591	0.00984
negative regulation of mitochondrion organization	GO:0010823	42	57	0.0099
deoxyribose phosphate catabolic process	GO:0046386	17	20	0.00991
endomembrane system organization	GO:0010256	271	427	0.01
positive regulation of transcription by RNA polymerase II	GO:0045944	609	991	0.01015
post-embryonic development	GO:0009791	53	74	0.01026
negative regulation of cell development	GO:0010721	179	276	0.01026
regulation of intrinsic apoptotic signaling pathway	GO:2001242	103	153	0.01036
regulation of collagen metabolic process	GO:0010712	28	36	0.01037
regulation of nucleic acid-templated transcription	GO:1903506	1746	2920	0.01045
semaphorin-plexin signaling pathway	GO:0071526	30	39	0.01056
positive regulation of DNA recombination	GO:0045911	30	39	0.01056
regulation of release of cytochrome c from mitochondria	GO:0090199	34	45	0.0106
negative regulation of I-kappaB kinase/NF-kappaB signaling	GO:0043124	32	42	0.01063
cell part morphogenesis	GO:0032990	384	615	0.01082
regulation of gene silencing by miRNA	GO:0060964	67	96	0.01087
response to alkaloid	GO:0043279	58	82	0.01125
regulation of endothelial cell proliferation	GO:0001936	84	123	0.01136
angiogenesis involved in wound healing	GO:0060055	19	23	0.01148
isoprenoid biosynthetic process	GO:0008299	19	23	0.01148
smooth muscle cell migration	GO:0014909	47	65	0.01157
cellular response to nutrient	GO:0031670	47	65	0.01157
positive regulation of transcription, DNA-templated	GO:0045893	772	1267	0.01179
cellular response to low-density lipoprotein particle stimulus	GO:0071404	14	16	0.01212
regulation of extracellular matrix disassembly	GO:0010715	14	16	0.01212
positive regulation of telomere capping	GO:1904355	14	16	0.01212
taxis	GO:0042330	307	488	0.01245
multicellular organism aging	GO:0010259	21	26	0.01262
exit from mitosis	GO:0010458	21	26	0.01262
deoxyribonucleoside triphosphate catabolic process	GO:0009204	8	8	0.01263
smooth muscle cell chemotaxis	GO:0071670	8	8	0.01263
dopamine biosynthetic process	GO:0042416	8	8	0.01263
regulation of dopamine receptor signaling pathway	GO:0060159	8	8	0.01263
glyceraldehyde-3-phosphate metabolic process	GO:0019682	8	8	0.01263
mesenchymal-epithelial cell signaling	GO:0060638	8	8	0.01263
cell motility involved in cerebral cortex radial glia guided migration	GO:0021814	8	8	0.01263
regulation of metaphase plate congression	GO:0090235	8	8	0.01263
positive regulation of metallopeptidase activity	GO:1905050	8	8	0.01263
vascular smooth muscle cell development	GO:0097084	8	8	0.01263
regulation of posttranscriptional gene silencing	GO:0060147	68	98	0.01265
regulation of gene silencing by RNA	GO:0060966	68	98	0.01265
cellular component morphogenesis	GO:0032989	427	688	0.01273
positive regulation of blood vessel endothelial cell migration	GO:0043536	41	56	0.01283
regulation of RNA biosynthetic process	GO:2001141	1747	2925	0.01294
embryonic digit morphogenesis	GO:0042733	39	53	0.01321
biological adhesion	GO:0022610	709	1162	0.01329
nucleotide-excision repair, preincision complex assembly	GO:0006294	23	29	0.01341
embryo development ending in birth or egg hatching	GO:0009792	362	580	0.01348
regulation of leukocyte migration	GO:0002685	103	154	0.01363
negative regulation of cell-cell adhesion	GO:0022408	88	130	0.01374
purine deoxyribonucleotide metabolic process	GO:0009151	11	12	0.01379
ER-associated misfolded protein catabolic process	GO:0071712	11	12	0.01379
reticulophagy	GO:0061709	11	12	0.01379
determination of adult lifespan	GO:0008340	11	12	0.01379
regulation of I-kappaB kinase/NF-kappaB signaling	GO:0043122	145	222	0.01384
deoxyribose phosphate metabolic process	GO:0019692	25	32	0.01391
regulation of hydrolase activity	GO:0051336	644	1053	0.014
negative regulation of intrinsic apoptotic signaling pathway	GO:2001243	64	92	0.01407
negative regulation of apoptotic process	GO:0043066	454	734	0.0141
regulation of G0 to G1 transition	GO:0070316	31	41	0.01425
protein maturation	GO:0051604	159	245	0.0144
integrin-mediated signaling pathway	GO:0007229	69	100	0.01462
cell adhesion	GO:0007155	706	1158	0.0147
regulation of microtubule polymerization or depolymerization	GO:0031110	55	78	0.01471
negative regulation of cellular component movement	GO:0051271	173	268	0.01475
deoxyribonucleotide catabolic process	GO:0009264	16	19	0.01477
regulation of response to biotic stimulus	GO:0002831	201	314	0.01494
positive regulation of immune response	GO:0050778	296	471	0.01497
chemotaxis	GO:0006935	305	486	0.01509
blood vessel endothelial cell migration	GO:0043534	79	116	0.01527
organophosphate metabolic process	GO:0019637	565	921	0.01538
fibroblast proliferation	GO:0048144	53	75	0.01545
protein depolymerization	GO:0051261	72	105	0.01588
regulation of cholesterol metabolic process	GO:0090181	42	58	0.01594
negative regulation of protein polymerization	GO:0032272	51	72	0.01621
endothelial cell proliferation	GO:0001935	92	137	0.01631
protein localization to cell periphery	GO:1990778	197	308	0.01658
ribonucleoside monophosphate metabolic process	GO:0009161	36	49	0.01767
NIK/NF-kappaB signaling	GO:0038061	103	155	0.01772
negative regulation of neuron differentiation	GO:0045665	124	189	0.01781
regulation of telomere capping	GO:1904353	20	25	0.01792
regulation of vacuole organization	GO:0044088	34	46	0.01818
neurotransmitter metabolic process	GO:0042133	78	115	0.01829
viral translation	GO:0019081	13	15	0.01856
organelle inheritance	GO:0048308	13	15	0.01856
Golgi inheritance	GO:0048313	13	15	0.01856
dermatan sulfate proteoglycan metabolic process	GO:0050655	13	15	0.01856
regulation of exit from mitosis	GO:0007096	13	15	0.01856
positive regulation of vascular endothelial cell proliferation	GO:1905564	13	15	0.01856
regulation of superoxide metabolic process	GO:0090322	22	28	0.01871
protein deglycosylation	GO:0006517	22	28	0.01871
cell junction organization	GO:0034330	376	606	0.01895
vascular endothelial growth factor signaling pathway	GO:0038084	28	37	0.01921
negative regulation of G0 to G1 transition	GO:0070317	28	37	0.01921
regulation of fibroblast proliferation	GO:0048145	52	74	0.01923
mesenchymal cell development	GO:0014031	52	74	0.01923
alcohol biosynthetic process	GO:0046165	91	136	0.01927
positive regulation of telomerase activity	GO:0051973	26	34	0.01928
axon guidance	GO:0007411	155	240	0.01968
chordate embryonic development	GO:0043009	353	568	0.01996
movement of cell or subcellular component	GO:0006928	1054	1751	0.02007
regulation of immune response	GO:0050776	399	645	0.02024
phagocytosis	GO:0006909	139	214	0.02027
endoplasmic reticulum to Golgi vesicle-mediated transport	GO:0006888	131	201	0.02046
cell junction assembly	GO:0034329	232	367	0.02049
negative regulation of RNA metabolic process	GO:0051253	747	1231	0.02064
regulation of stress-activated MAPK cascade	GO:0032872	134	206	0.02095
regulation of transcription, DNA-templated	GO:0006355	1710	2870	0.02149
transcription initiation from RNA polymerase II promoter	GO:0006367	113	172	0.02169
amyloid-beta clearance by cellular catabolic process	GO:0150094	7	7	0.02181
positive regulation of cell migration by vascular endothelial growth factor signaling pathway	GO:0038089	7	7	0.02181
free ubiquitin chain polymerization	GO:0010994	7	7	0.02181
oxaloacetate metabolic process	GO:0006107	7	7	0.02181
positive regulation of axon extension involved in axon guidance	GO:0048842	7	7	0.02181
positive regulation of synaptic vesicle endocytosis	GO:1900244	7	7	0.02181
amyloid-beta clearance by transcytosis	GO:0150093	7	7	0.02181
regulation of cell communication by electrical coupling involved in cardiac conduction	GO:1901844	7	7	0.02181
alditol metabolic process	GO:0019400	15	18	0.02183
negative regulation of lipid storage	GO:0010888	15	18	0.02183
regulation of DNA methylation	GO:0044030	15	18	0.02183
regulation of epithelial cell proliferation	GO:0050678	193	303	0.02192
signal peptide processing	GO:0006465	10	11	0.02205
formation of translation preinitiation complex	GO:0001731	10	11	0.02205
positive regulation of mitophagy	GO:1901526	10	11	0.02205
ruffle organization	GO:0031529	37	51	0.02206
regulation of leukocyte chemotaxis	GO:0002688	60	87	0.02221
negative regulation of response to endoplasmic reticulum stress	GO:1903573	35	48	0.0229
aminoglycan metabolic process	GO:0006022	98	148	0.02325
regulation of protein localization to membrane	GO:1905475	114	174	0.02367
transcription-coupled nucleotide-excision repair	GO:0006283	51	73	0.02382
neuron projection guidance	GO:0097485	155	241	0.02393
pore complex assembly	GO:0046931	17	21	0.02396
organ induction	GO:0001759	17	21	0.02396
regulation of blood vessel endothelial cell migration	GO:0043535	63	92	0.02408
G0 to G1 transition	GO:0045023	31	42	0.02444
regulation of smooth muscle cell migration	GO:0014910	42	59	0.02463
positive regulation of ossification	GO:0045778	56	81	0.02484
regulation of skeletal muscle tissue development	GO:0048641	29	39	0.0251
programmed necrotic cell death	GO:0097300	29	39	0.0251
negative regulation of endothelial cell apoptotic process	GO:2000352	19	24	0.02524
mRNA cleavage	GO:0006379	19	24	0.02524
endothelial cell chemotaxis	GO:0035767	19	24	0.02524
positive regulation of smooth muscle cell migration	GO:0014911	27	36	0.02564
protein hydroxylation	GO:0018126	21	27	0.02591
regulation of vascular endothelial growth factor receptor signaling pathway	GO:0030947	21	27	0.02591
regulation of transcription involved in G1/S transition of mitotic cell cycle	GO:0000083	25	33	0.026
positive regulation of epidermis development	GO:0045684	25	33	0.026
2'-deoxyribonucleotide metabolic process	GO:0009394	23	30	0.02612
positive regulation of BMP signaling pathway	GO:0030513	23	30	0.02612
nucleoside monophosphate metabolic process	GO:0009123	47	67	0.02649
alcohol metabolic process	GO:0006066	202	319	0.02656
regulation of GTPase activity	GO:0043087	258	412	0.02714
DNA-templated transcription, initiation	GO:0006352	143	222	0.02728
epithelial cell proliferation	GO:0050673	220	349	0.02745
negative regulation of response to biotic stimulus	GO:0002832	52	75	0.02777
intrinsic apoptotic signaling pathway by p53 class mediator	GO:0072332	52	75	0.02777
negative regulation of nucleobase-containing compound metabolic process	GO:0045934	798	1321	0.02801
regulation of rRNA processing	GO:2000232	12	14	0.0282
positive regulation of fibroblast migration	GO:0010763	12	14	0.0282
positive regulation of leukocyte adhesion to vascular endothelial cell	GO:1904996	12	14	0.0282
phosphate ion transmembrane transport	GO:0035435	12	14	0.0282
dermatan sulfate proteoglycan biosynthetic process	GO:0050651	12	14	0.0282
lymphoid progenitor cell differentiation	GO:0002320	12	14	0.0282
epithelial cell differentiation	GO:0030855	316	509	0.0284
positive regulation of protein localization to membrane	GO:1905477	77	115	0.02903
negative regulation of nucleic acid-templated transcription	GO:1903507	692	1142	0.02913
alpha-beta T cell differentiation	GO:0046632	50	72	0.02936
neural crest cell development	GO:0014032	50	72	0.02936
small molecule biosynthetic process	GO:0044283	375	608	0.02941
necrotic cell death	GO:0070265	34	47	0.02948
negative regulation of RNA biosynthetic process	GO:1902679	693	1144	0.0299
positive regulation of smooth muscle cell proliferation	GO:0048661	55	80	0.0303
regulation of cell shape	GO:0008360	93	141	0.03045
positive regulation of endocytosis	GO:0045807	60	88	0.03083
negative regulation of cell-substrate adhesion	GO:0010812	41	58	0.03096
cell chemotaxis	GO:0060326	131	203	0.03108
regulation of granulocyte chemotaxis	GO:0071622	30	41	0.03187
regulation of glycoprotein metabolic process	GO:1903018	30	41	0.03187
response to bronchodilator	GO:0097366	30	41	0.03187
negative regulation of chemokine production	GO:0032682	14	17	0.03199
protein-DNA complex disassembly	GO:0032986	14	17	0.03199
positive regulation of triglyceride metabolic process	GO:0090208	14	17	0.03199
regulation of hippo signaling	GO:0035330	14	17	0.03199
positive regulation of transcription of Notch receptor target	GO:0007221	14	17	0.03199
regulation of reactive oxygen species biosynthetic process	GO:1903426	53	77	0.0321
positive regulation of proteolysis involved in cellular protein catabolic process	GO:1903052	78	117	0.03229
positive regulation of proteasomal protein catabolic process	GO:1901800	68	101	0.03293
protein localization to plasma membrane	GO:0072659	163	256	0.03358
amine metabolic process	GO:0009308	81	122	0.03371
cell maturation	GO:0048469	81	122	0.03371
neuron projection extension involved in neuron projection guidance	GO:1902284	26	35	0.03397
positive regulation of substrate adhesion-dependent cell spreading	GO:1900026	26	35	0.03397
axon extension involved in axon guidance	GO:0048846	26	35	0.03397
regulation of MAP kinase activity	GO:0043405	192	304	0.03407
negative regulation of alpha-beta T cell differentiation	GO:0046639	16	20	0.03418
negative regulation of locomotion	GO:0040013	169	266	0.03418
negative regulation of release of cytochrome c from mitochondria	GO:0090201	16	20	0.03418
response to estradiol	GO:0032355	76	114	0.03427
cellular response to hexose stimulus	GO:0071331	76	114	0.03427
cellular response to monosaccharide stimulus	GO:0071326	76	114	0.03427
positive regulation of cell division	GO:0051781	44	63	0.03467
signal transduction in absence of ligand	GO:0038034	44	63	0.03467
extrinsic apoptotic signaling pathway in absence of ligand	GO:0097192	44	63	0.03467
positive regulation of muscle tissue development	GO:1901863	44	63	0.03467
cardiac epithelial to mesenchymal transition	GO:0060317	24	32	0.0348
response to fluid shear stress	GO:0034405	24	32	0.0348
energy homeostasis	GO:0097009	24	32	0.0348
positive regulation of mitophagy in response to mitochondrial depolarization	GO:0098779	9	10	0.03502
transforming growth factor beta1 production	GO:0032905	9	10	0.03502
embryonic body morphogenesis	GO:0010172	9	10	0.03502
positive regulation of production of miRNAs involved in gene silencing by miRNA	GO:1903800	9	10	0.03502
ubiquitin recycling	GO:0010992	9	10	0.03502
retina vasculature morphogenesis in camera-type eye	GO:0061299	9	10	0.03502
vascular associated smooth muscle cell apoptotic process	GO:1905288	9	10	0.03502
regulation of vascular associated smooth muscle cell apoptotic process	GO:1905459	9	10	0.03502
intracellular cholesterol transport	GO:0032367	18	23	0.03526
intracellular sterol transport	GO:0032366	18	23	0.03526
genetic imprinting	GO:0071514	18	23	0.03526
peptide catabolic process	GO:0043171	18	23	0.03526
phosphate ion transport	GO:0006817	18	23	0.03526
phenol-containing compound biosynthetic process	GO:0046189	22	29	0.03537
global genome nucleotide-excision repair	GO:0070911	20	26	0.03558
negative regulation of dendrite development	GO:2000171	20	26	0.03558
mammary gland epithelial cell proliferation	GO:0033598	20	26	0.03558
cerebral cortex radially oriented cell migration	GO:0021799	20	26	0.03558
B cell homeostasis	GO:0001782	20	26	0.03558
negative regulation of nervous system development	GO:0051961	164	258	0.03568
histone modification	GO:0016570	267	429	0.03577
positive regulation of MAP kinase activity	GO:0043406	150	235	0.03617
bone remodeling	GO:0046849	54	79	0.03679
regulation of protein targeting	GO:1903533	54	79	0.03679
monocarboxylic acid metabolic process	GO:0032787	341	553	0.03695
negative regulation of leukocyte cell-cell adhesion	GO:1903038	59	87	0.03712
response to parathyroid hormone	GO:0071107	6	6	0.03768
positive regulation of attachment of spindle microtubules to kinetochore	GO:0051987	6	6	0.03768
dorsal root ganglion development	GO:1990791	6	6	0.03768
purine nucleoside triphosphate catabolic process	GO:0009146	6	6	0.03768
purine deoxyribonucleotide catabolic process	GO:0009155	6	6	0.03768
regulation of smooth muscle cell chemotaxis	GO:0071671	6	6	0.03768
regulation of dendritic cell chemotaxis	GO:2000508	6	6	0.03768
positive regulation of dendritic cell chemotaxis	GO:2000510	6	6	0.03768
negative regulation of adenylate cyclase-activating G protein-coupled receptor signaling pathway	GO:0106072	6	6	0.03768
hindgut development	GO:0061525	6	6	0.03768
chemorepulsion of axon	GO:0061643	6	6	0.03768
mitochondrial acetyl-CoA biosynthetic process from pyruvate	GO:0061732	6	6	0.03768
positive regulation of autophagosome maturation	GO:1901098	6	6	0.03768
hematopoietic stem cell migration	GO:0035701	6	6	0.03768
necroptotic signaling pathway	GO:0097527	6	6	0.03768
negative regulation of hematopoietic progenitor cell differentiation	GO:1901533	6	6	0.03768
positive regulation of fibroblast growth factor receptor signaling pathway	GO:0045743	6	6	0.03768
positive regulation of histone deacetylase activity	GO:1901727	6	6	0.03768
positive regulation of vasculature development	GO:1904018	109	168	0.03804
regulation of epidermis development	GO:0045682	47	68	0.03816
in utero embryonic development	GO:0001701	212	338	0.03869
negative regulation of T cell activation	GO:0050868	52	76	0.03903
covalent chromatin modification	GO:0016569	273	440	0.04065
maternal process involved in female pregnancy	GO:0060135	38	54	0.04085
cholesterol metabolic process	GO:0008203	83	126	0.04088
membrane lipid metabolic process	GO:0006643	121	188	0.04097
aminoglycan biosynthetic process	GO:0006023	70	105	0.04103
regulation of DNA-templated transcription, initiation	GO:2000142	29	40	0.04126
collagen biosynthetic process	GO:0032964	29	40	0.04126
glutathione metabolic process	GO:0006749	29	40	0.04126
myotube differentiation	GO:0014902	55	81	0.04185
regulation of B cell activation	GO:0050864	60	89	0.04186
epidermis development	GO:0008544	164	259	0.04226
positive regulation of superoxide anion generation	GO:0032930	11	13	0.04247
tricarboxylic acid metabolic process	GO:0072350	11	13	0.04247
centriole-centriole cohesion	GO:0010457	11	13	0.04247
morphogenesis of an epithelial bud	GO:0060572	11	13	0.04247
eyelid development in camera-type eye	GO:0061029	11	13	0.04247
posttranslational protein targeting to endoplasmic reticulum membrane	GO:0006620	11	13	0.04247
negative regulation of membrane potential	GO:0045837	11	13	0.04247
positive regulation of DNA-binding transcription factor activity	GO:0051091	147	231	0.0428
positive regulation of muscle organ development	GO:0048636	43	62	0.04283
positive regulation of striated muscle tissue development	GO:0045844	43	62	0.04283
response to progesterone	GO:0032570	27	37	0.043
regulation of autophagosome assembly	GO:2000785	27	37	0.043
response to dsRNA	GO:0043331	27	37	0.043
T cell apoptotic process	GO:0070231	27	37	0.043
negative regulation of binding	GO:0051100	97	149	0.04319
leukocyte mediated cytotoxicity	GO:0001909	48	70	0.04396
positive regulation of DNA-templated transcription, initiation	GO:2000144	25	34	0.04467
positive regulation of cardiac muscle tissue growth	GO:0055023	25	34	0.04467
necroptotic process	GO:0070266	25	34	0.04467
positive regulation of GTPase activity	GO:0043547	215	344	0.04478
positive regulation of B cell activation	GO:0050871	41	59	0.04538
regulation of telomerase activity	GO:0051972	34	48	0.04546
B cell proliferation	GO:0042100	34	48	0.04546
vesicle budding from membrane	GO:0006900	71	107	0.04547
negative regulation of neurogenesis	GO:0050768	151	238	0.04585
chromatin assembly or disassembly	GO:0006333	106	164	0.04602
cellular response to carbohydrate stimulus	GO:0071322	79	120	0.04606
regulation of protein polymerization	GO:0032271	134	210	0.04619
regulation of animal organ formation	GO:0003156	23	31	0.0462
regulation of collagen biosynthetic process	GO:0032965	23	31	0.0462
fear response	GO:0042596	23	31	0.0462
behavioral defense response	GO:0002209	23	31	0.0462
negative regulation of DNA replication	GO:0008156	23	31	0.0462
cellular response to reactive nitrogen species	GO:1902170	13	16	0.04645
negative regulation of amine transport	GO:0051953	13	16	0.04645
dosage compensation by inactivation of X chromosome	GO:0009048	13	16	0.04645
mRNA transcription	GO:0009299	13	16	0.04645
regulation of fibroblast apoptotic process	GO:2000269	13	16	0.04645
regulation of superoxide anion generation	GO:0032928	13	16	0.04645
regulation of ribosome biogenesis	GO:0090069	13	16	0.04645
magnesium ion transport	GO:0015693	13	16	0.04645
cellular response to thyroid hormone stimulus	GO:0097067	13	16	0.04645
chromatin disassembly	GO:0031498	13	16	0.04645
protein deubiquitination	GO:0016579	160	253	0.04679
cellular response to glucose stimulus	GO:0071333	74	112	0.04724
negative regulation of supramolecular fiber organization	GO:1902904	90	138	0.04734
sterol metabolic process	GO:0016125	90	138	0.04734
negative regulation of cyclin-dependent protein serine/threonine kinase activity	GO:0045736	21	28	0.0475
regulation of muscle tissue development	GO:1901861	82	125	0.04753
positive regulation of protein secretion	GO:0050714	101	156	0.04779
negative regulation of mononuclear cell proliferation	GO:0032945	32	45	0.04791
regulation of sterol biosynthetic process	GO:0106118	32	45	0.04791
negative regulation of lymphocyte proliferation	GO:0050672	32	45	0.04791
regulation of cholesterol biosynthetic process	GO:0045540	32	45	0.04791
organic hydroxy compound catabolic process	GO:1901616	39	56	0.04807
organic hydroxy compound biosynthetic process	GO:1901617	129	202	0.04821
lymphocyte activation	GO:0046649	308	500	0.04829
positive regulation of transcription regulatory region DNA binding	GO:2000679	15	19	0.0483
fibroblast apoptotic process	GO:0044346	15	19	0.0483
response to immobilization stress	GO:0035902	15	19	0.0483
positive regulation of release of cytochrome c from mitochondria	GO:0090200	19	25	0.04843
response to amphetamine	GO:0001975	19	25	0.04843
cerebral cortex radial glia guided migration	GO:0021801	17	22	0.0488
toll-like receptor 3 signaling pathway	GO:0034138	17	22	0.0488
telencephalon glial cell migration	GO:0022030	17	22	0.0488
glycoprotein catabolic process	GO:0006516	17	22	0.0488
oocyte maturation	GO:0001556	17	22	0.0488
regulation of lymphocyte activation	GO:0051249	199	318	0.04895
carbohydrate derivative catabolic process	GO:1901136	107	166	0.04957
positive regulation of angiogenesis	GO:0045766	96	148	0.04959
