# Supplementary material for: PDGF Promotes Dermal Fibroblast Activation via a Novel Mechanism Mediated by Signaling Through MCHR1
Source: Front Immunol. 2021 Nov 29;12:745308. doi: 10.3389/fimmu.2021.745308 (PMC8667318; doi:10.3389/fimmu.2021.745308)
Supplement: Supplementary file 6 [file Table_8.xlsx]

## Sheet: Upstream regulator
Supplementary Table 8. The predicted upstream regulators analysis performed using iPathwayGuide is based on the gene expression data from our DE genes. 34 genes were unique to [“PDGF-BB vs Vehicle” in siCtr NHDF]. DE; differentially expressed, PDGF-BB; platelet-derived growth factor BB, NHDF; normal human dermal fibroblast.
	siCtr NDHF (PDGF vs VC)
Gene name	p value
FLT1	0.00136901
HSF1	0.00238325
WNT1	0.00310927
CAPNS1	0.00354858
LAMA1	0.0139194
LAMA2	0.0139194
LAMA3	0.0139194
LAMA4	0.0139194
LAMA5	0.0139194
LAMB1	0.0139194
LAMB2	0.0139194
LAMB3	0.0139194
LAMC1	0.0139194
LAMC3	0.0139194
PDGFRA	0.0139194
JAK1	0.0143456
FGF1	0.0170955
FGF16	0.0175363
ELL	0.0197276
FGF9	0.0200703
SRSF2	0.0201835
U2AF2	0.0201835
PECAM1	0.0201835
STAT5B	0.0208671
TFDP1	0.0254462
PTPN11	0.0259184
FGF4	0.0282668
SOCS3	0.0297901
NTN1	0.0302426
NFIB	0.0318496
NFIA	0.0321606
CD79A	0.0354869
GTF2F2	0.0366986
POLR2L	0.0366986
