# Supplementary material for: PDGF Promotes Dermal Fibroblast Activation via a Novel Mechanism Mediated by Signaling Through MCHR1
Source: Front Immunol. 2021 Nov 29;12:745308. doi: 10.3389/fimmu.2021.745308 (PMC8667318; doi:10.3389/fimmu.2021.745308)
Supplement: Supplementary file 7 [file Table_9.xlsx]

## Sheet: DE PDGF(siMCHR1 vs siCtr)
Supplementary Table 9. The List of DE genes unique to "PDGF-BB vs VC" in MCHR1 silenced NHDF. The criteria for significance is q<0.1. DE; differentially expressed, PDGF-BB; platelet-derived growth factor BB, MCHR1; melanin concentrating hormone receptor 1, NHDF; normal human dermal fibroblast.
Gene name	log2FC	q value
A2M	0.417416	0.0158582
AASDHPPT	-0.507036	4.2e-06
ABCA1	0.217846	0.00308638
ABCC9	-0.65383	8.88e-05
ABHD17A	0.174549	0.0270378
ABHD2	-0.173334	0.0108287
ABI3BP	-0.570293	1e-06
ABLIM3	-0.168714	0.0917245
ABR	0.206734	0.000303738
ACADM	-0.765758	1e-06
ACAN	0.414387	0.0403149
ACE	-0.447988	0.000420222
ACLY	-0.328781	1e-06
ACO1	-0.304559	7.31e-06
ACP2	-0.26832	0.0244866
ACSL3	-0.19281	0.0135251
ACVRL1	0.156551	0.0312219
ACYP1	0.49785	0.0861426
ADAM33	0.270618	1e-06
ADAM9	-0.260733	1e-06
ADAMTS1	-0.329113	6.53e-05
ADAMTS14	0.327129	1e-06
ADAMTS15	0.241047	0.0914368
ADAMTS2	-0.283592	1e-06
ADAMTS7	0.177495	0.0851635
ADAMTS8	0.71561	1e-06
ADAMTSL1	-0.291874	1e-06
ADAMTSL5	-0.383575	0.0211703
ADCY1	0.673634	0.00090942
ADCY6	-0.328591	0.000336528
ADCY7	-0.220409	0.00532869
ADIPOR2	-0.177731	0.0316246
ADTRP	-0.391212	0.0817905
AES	0.329865	1e-06
AGGF1	-0.285818	0.097579
AKTIP	-0.291507	0.0728953
ALCAM	-0.447329	1e-06
ALDH3A2	-0.269929	0.00892669
ALDOA	-0.453887	0.00454699
ALPK2	-0.311413	0.0140446
AMOTL2	-0.214357	0.0364441
ANAPC16	-0.334396	0.00338395
ANGPT1	-0.432721	0.0574412
ANGPTL4	-0.513061	0.0486693
ANKRD12	-0.304298	0.000845933
ANKRD52	0.168472	0.00746259
ANKRD9	0.166292	0.0788904
ANPEP	-0.215634	1e-06
ANTXR2	-0.134072	0.0480248
ANXA2	-0.203642	1.24e-06
AOX1	-0.268397	0.0963281
AP5Z1	0.168854	0.0539177
APCDD1L	-0.279531	0.0224771
APIP	-0.374936	0.085777
APMAP	-0.212977	0.00162627
APOD	0.317907	0.0251724
APOE	0.694852	0.00042575
APOL6	0.168444	0.0555538
ARF1	-0.299063	1e-06
ARFGAP3	-0.450106	1e-06
ARFGEF1	-0.392753	1e-06
ARHGAP29	-0.373312	1e-06
ARHGEF10L	0.219909	0.0294773
ARID5A	0.450557	0.000673037
ARL8B	-0.311487	1e-06
ARMC9	0.43907	1e-06
ARPC2	-0.239341	0.000351997
ARRDC4	0.289385	0.00186312
ARVCF	0.681275	0.00166632
ASB1	-0.23696	0.00656959
ASL	-0.283446	0.0401613
ASPH	-0.343389	1e-06
ASPN	-0.547685	0.0145235
ATAD1	-0.401731	1e-06
ATP13A2	-0.253558	0.00354256
ATP1B1	-0.345068	0.0447953
ATP5IF1	0.270458	0.0474009
ATP5MC3	0.283611	0.000414299
ATP6V0C	-0.532598	1.19e-05
AXL	-0.165668	0.00193897
AZIN1	-0.165547	0.0655262
B2M	0.101527	0.0828453
B3GNT2	-0.306665	0.0348185
B4GALT1	-0.279763	1e-06
BCAT1	-0.173947	0.00679558
BCL10	-0.352343	2.18e-05
BCL11B	0.988006	0.0228321
BCL2L2	0.20074	0.0162557
BEX4	0.359682	0.0917688
BGN	-0.196318	0.000510672
BID	-0.270078	0.0931144
BIRC2	-0.263168	0.000773837
BLOC1S6	-0.26438	0.0281981
BMPER	-0.209828	0.0181139
BMPR1A	-0.20993	0.0469934
BOLA1	0.639138	0.027985
BOP1	0.217865	0.0275452
BRI3BP	-0.297195	0.082766
BTBD7	-0.291173	0.00064008
C11orf96	0.54046	0.00797688
C12orf49	-0.242589	0.00768897
C14orf119	-0.243141	0.017867
C18orf25	-0.338455	0.00768046
C19orf66	0.466145	0.000283164
C1GALT1	-0.359843	0.00369347
C1orf159	0.365539	0.0341502
C1QTNF1	0.544104	1e-06
C1QTNF6	0.269352	0.0331965
C20orf27	0.240086	0.012293
C3orf52	-0.744725	0.022634
C5orf30	-0.331031	0.0722736
C6orf106	0.220945	0.00103977
C6orf120	-0.285207	0.00043348
C6orf48	0.696374	1e-06
CABLES2	-0.405463	0.00849473
CACNA1G	0.379653	0.097579
CACNA2D1	-0.362153	1e-06
CALHM2	0.197618	0.0331965
CALR	-0.136237	0.0124763
CALU	-0.291024	1e-06
CAMSAP2	-0.221336	0.00554174
CANT1	-0.161949	0.0559513
CAPN5	0.204027	0.00316172
CAPN7	-0.229899	0.0523058
CAPNS1	-0.131889	0.0432798
CAST	-0.315439	1e-06
CAV1	-0.255102	1e-06
CAV2	-0.270672	2.22e-06
CBARP	0.336434	0.0451483
CBX1	-0.327273	1e-06
CBX6	0.280123	0.000103542
CBX8	0.590254	0.0559087
CCBE1	-0.366571	1e-06
CCDC115	0.342586	0.0779403
CCDC137	0.318516	0.0020233
CCDC74A	0.337877	0.0619284
CCDC80	-0.185703	1.98e-05
CCND1	-0.336749	1e-06
CCNT1	-0.3809	9.13e-05
CCS	0.315441	0.0931029
CCZ1B	-0.326961	0.0310236
CD36	0.743316	0.000666797
CD44	-0.195934	8.81e-06
CD59	-0.287619	1e-06
CD9	-0.282666	5.4e-05
CDC37	0.163607	0.0208962
CDCA7L	-0.240546	0.0559632
CDCA8	-0.656271	1e-06
CDCP1	-0.400832	1.5e-06
CDK8	-0.674954	1e-06
CDKN2D	0.375181	0.0210765
CDR2L	0.2728	5.34e-05
CEBPB	0.182648	0.0241763
CEMIP2	-0.600647	1e-06
CEND1	1.97133	1e-06
CEP170	-0.241814	1.52e-05
CEP170B	-0.223954	0.000589568
CERK	-0.202879	0.0914368
CFH	-0.362894	0.00111973
CHDH	0.93325	0.0269867
CHST2	0.344299	5.52e-05
CIAO2B	-0.424846	0.000352763
CKAP2L	0.186408	0.0766426
CKAP4	-0.158445	0.0400621
CLCN7	0.21276	0.00493661
CLDN11	-0.141082	0.00797688
CLGN	-0.431349	2.52e-05
CLIC1	-0.158162	0.00848375
CLIC4	-0.320378	1e-06
CLMP	-0.143643	0.0480248
CLPTM1L	-0.177881	0.0206656
CMTR1	0.241173	0.00303263
CNOT4	-0.260507	0.0555892
CNP	0.320996	1e-06
COL13A1	0.253909	0.00834681
COL1A1	-0.163248	0.000131792
COL1A2	-0.111274	0.0385825
COL27A1	0.286475	0.000320389
COL3A1	-0.220351	1e-06
COL5A1	-0.173792	0.000105229
COLEC12	-0.35003	1e-06
COMMD6	-0.276769	0.0746155
COPG1	-0.20339	0.00045834
COPZ1	-0.476819	1e-06
CPED1	-0.341889	1.86e-06
CPPED1	-0.262131	0.0158125
CPT1A	0.247398	0.000698848
CPT1C	0.788951	1e-06
CPXM2	-0.365443	5.24e-05
CREB3L1	-0.190072	0.00165421
CREB3L2	-0.270062	1e-06
CRIM1	-0.294429	1e-06
CRLF1	-0.230088	0.0626787
CRYBG1	-0.351692	1e-06
CRYM	0.962229	0.0445163
CSMD2	-0.276973	0.00253306
CSNK1G2	0.205846	0.0022764
CTGF	-0.372844	6.54e-05
CTNNAL1	-0.274613	0.00186312
CTSB	-0.158994	0.00035941
CTSF	0.248084	0.0034817
CTSZ	-0.190319	0.00869753
CTTN	0.166128	0.00103977
CUEDC1	0.153309	0.0906844
CUL4B	-0.212429	0.02168
CWC15	-0.236508	0.0903959
CYB5A	-0.318937	0.0516237
CYB5R3	-0.159829	0.01562
CYR61	-0.343652	1e-06
CYTH3	-0.28249	2.91e-05
DAAM2	0.338557	0.000747879
DACT3	0.396882	0.00299339
DAG1	-0.186924	0.000636329
DARS2	-0.268914	0.0114002
DCBLD1	-0.23379	0.0894988
DCBLD2	-0.398319	1e-06
DCLK1	0.194561	0.0585804
DCN	-0.227632	1e-06
DDHD2	-0.346212	8.88e-05
DDOST	-0.232932	6.03e-06
DDX58	0.709874	1e-06
DERL1	-0.20296	0.0384964
DGCR6L	-0.292291	0.00868503
DHCR7	-0.255421	1.96e-05
DHX58	0.687301	4.28e-06
DLG1	-0.191985	0.0316441
DLG5	0.135493	0.0974718
DMWD	0.226344	0.00802301
DNAJB1	-0.153379	0.0606898
DNAJB2	0.335017	1.27e-05
DNAJB4	-0.252872	0.0638717
DNAJC10	-0.37165	1e-06
DNAJC15	-0.265268	0.0755514
DNAJC16	-0.329805	0.00242784
DNAJC19	-0.294863	0.0992413
DPP7	0.31445	1e-06
DPYSL3	-0.298447	1e-06
DSEL	-0.204744	0.0184868
DSG2	-0.524906	0.0700819
DSTN	-0.215315	0.00115464
DTX2	-0.3306	0.039768
DTX3	0.319485	0.0557788
DTX3L	0.443321	1e-06
DUSP16	-0.376486	0.0989165
DYRK1B	0.335735	0.0323342
DZIP1	0.196749	0.0181009
ECE1	-0.113895	0.0675851
EDEM1	-0.365189	0.000139643
EEPD1	0.601172	8.76e-05
EFEMP1	-0.496052	6.64e-05
EGR1	-0.461687	8.61e-06
EGR2	0.387279	0.0345133
EHBP1	-0.241697	0.000510672
EHD1	0.170166	0.00457059
EHD3	0.213878	0.0192787
EID1	0.131972	0.074193
EIF2AK2	0.322479	1e-06
EIF4H	0.114257	0.0887949
ELK3	-0.379406	1e-06
ELN	0.234307	1.36e-05
ELOB	-0.220392	0.00376353
ELOF1	0.365136	0.020016
ELOVL4	0.363851	0.0674616
EMC1	-0.196232	0.00168664
EML4	-0.297438	0.000349675
EMP3	-0.230335	9.99e-06
ENDOD1	-0.431996	1e-06
ENG	-0.14118	0.0377175
ENPP1	-0.32148	0.00151881
ENTPD4	-0.497268	1e-06
EPAS1	-0.337073	1e-06
EPRS	-0.136513	0.0373324
EPSTI1	1.59012	1e-06
ERAP2	-0.348236	0.046147
ERF	0.237866	0.00868503
ERG28	-0.274373	0.0117595
ERLIN2	-0.192219	0.0154019
ERMP1	-0.505051	0.000101423
ERO1A	-0.222116	0.00278578
ERP44	-0.201239	0.0197657
ERRFI1	-0.324344	1.34e-06
ESM1	-0.525189	0.000336588
EXT1	-0.167888	0.00422405
EXT2	-0.329488	1e-06
F10	0.533163	0.0584389
F2RL1	-1.36513	0.00646219
F3	-0.363906	0.00121889
FABP3	0.52979	1e-06
FAIM2	1.21119	1e-06
FAM114A1	-0.167424	0.0162986
FAM129B	0.125737	0.0171725
FAM180A	-0.2628	1.84e-06
FAM20A	0.273932	0.0129046
FAM20B	-0.158178	0.0560334
FAM214A	0.269129	0.087346
FAM84A	0.462346	1.83e-05
FAM91A1	-0.38933	1e-06
FAP	-0.223214	0.000561579
FBLN2	0.175534	0.000170401
FBLN5	-0.352267	1e-06
FBRS	0.191993	0.0154274
FBRSL1	0.266688	0.00986349
FBXW7	0.311402	0.00637445
FCGRT	0.273872	0.001073
FDFT1	-0.16445	0.0312219
FGF5	-0.458259	1e-06
FIBIN	-0.250575	0.000232736
FKBP3	-0.275877	0.01118
FKBP9	-0.145433	0.00338395
FLNC	-0.144112	0.00638439
FN1	-0.255839	0.000301439
FNDC1	0.16447	0.0283078
FNDC3B	-0.349411	1e-06
FRAT2	0.546931	0.0561905
FST	-0.218431	0.00305768
FUT8	-0.267235	0.0101603
FXYD5	-0.192164	0.00134329
FYTTD1	-0.359047	1e-06
FZD6	-0.175247	0.0638717
G3BP1	-0.189255	0.00110816
GABARAP	-0.735735	0.0205248
GABBR2	0.527533	0.00885908
GALC	-0.437827	5.16e-05
GALNT10	-0.204358	0.00248051
GALNT16	0.580702	0.0280716
GALNT5	-0.300592	0.000124307
GALNT6	-0.351498	1e-06
GANAB	-0.332268	1e-06
GAP43	0.559062	0.000106862
GAPDH	-0.241093	1e-06
GAS6	-0.26374	1e-06
GATD1	0.236857	0.00173147
GBE1	-0.161902	0.0343967
GCLM	-0.296278	4.59e-05
GDF11	0.308065	0.000159344
GDNF	-0.48602	0.0129996
GFRA2	1.10824	3.94e-06
GGCX	-0.194361	0.0239604
GIGYF1	0.259862	0.00567612
GINM1	-0.239097	0.00369347
GIPC1	0.194493	0.00615974
GLG1	-0.205459	0.0142413
GLIPR1	-0.40194	1e-06
GLT8D2	-0.297992	0.0111705
GLUD1	-0.203443	0.000486466
GMFB	-0.880168	1e-06
GNA12	-0.147079	0.0544524
GNAS	-0.106185	0.0884659
GNPNAT1	-0.185639	0.08924
GNS	-0.198348	6.56e-05
GOSR1	-0.276397	0.00512461
GPATCH4	0.247368	0.039962
GPC1	-0.174122	0.00238618
GPC4	0.202974	0.00369347
GPD2	-0.386106	1e-06
GPER1	-0.291394	0.0207307
GPI	-0.159953	0.00486425
GPR1	-0.43151	0.000795137
GPR153	0.383562	1e-06
GPR176	-0.223735	0.00272802
GPR4	1.00482	0.00849473
GPRC5B	0.471778	0.00965238
GPX3	-0.281121	0.00169309
GPX7	-0.307495	0.0736858
GRIN2D	0.418708	0.00318525
GSK3B	-0.286722	2.15e-06
GTF3C6	-0.306091	0.00155823
GTPBP1	0.184317	0.0828453
GTPBP3	0.329955	0.0850921
GXYLT1	-0.751813	1e-06
H1F0	0.260214	0.000420222
H1FX	0.327586	0.000325078
H6PD	-0.203079	0.00182799
HABP4	0.246892	0.00295191
HAPLN3	0.540859	0.001158
HARS	0.173439	0.0372426
HAS2	-0.547515	1e-06
HCFC1R1	0.546341	1e-06
HCLS1	0.617782	0.000620248
HDLBP	-0.112952	0.0536219
HECTD2	-0.450054	9.35e-06
HECTD4	0.184432	0.0785257
HEG1	-0.188881	0.00738491
HELZ2	0.859562	1e-06
HERC2	0.177043	0.0126236
HERC3	-0.241207	0.00470569
HERC6	1.33407	1e-06
HGF	-0.496382	3.19e-06
HGSNAT	-0.163416	0.037765
HIC1	0.267184	0.000673037
HIP1	-0.261347	0.00834681
HIPK3	0.146972	0.0998799
HIVEP1	0.239089	0.0929725
HLA-A	0.398789	1e-06
HLA-B	0.457333	1e-06
HLA-C	0.353143	1e-06
HLA-E	0.340386	1e-06
HLA-F	0.850635	0.00316172
HMGA2	-0.337897	8.77e-06
HMGN1	-0.492317	1e-06
HNRNPAB	0.179022	0.00359928
HS2ST1	-0.230254	0.0260321
HS3ST3A1	-0.242985	0.0528716
HSD17B14	0.73054	0.000166586
HSDL1	-0.311055	0.0117595
HSP90B1	-0.273006	1e-06
HSPA14	-0.278649	0.0727137
HSPA5	-0.239443	1e-06
HSPB6	-0.263169	1.06e-05
ICAM1	-0.775202	0.000237386
IFFO1	0.313242	1e-06
IFI35	0.83643	1e-06
IFI44	0.645098	1e-06
IFI44L	1.80826	1e-06
IFI6	1.36049	1e-06
IFIH1	0.756307	0.0102681
IFIT1	1.62537	1e-06
IFIT2	0.839232	0.000156385
IFIT5	0.229669	0.0528716
IFITM1	1.10086	1e-06
IFITM3	0.476231	1e-06
IGFBP3	-0.315558	1e-06
IGFBP5	0.159293	0.000433328
IGFN1	0.53103	0.00186034
IKBIP	-0.288423	0.00287518
IL13RA1	-0.605047	1e-06
IL13RA2	-0.345232	1.82e-06
IL6ST	-0.311611	1e-06
IMPAD1	-0.292745	0.000187902
INF2	0.179488	0.00112188
INHBA	-0.317416	0.00638439
INSIG1	-0.294981	1e-06
INTS7	-0.235888	0.0906844
IPO8	-0.242452	0.00308178
IRF7	0.908429	0.00030813
ISG15	1.43647	1e-06
ISG20	0.527554	0.0509487
ISLR	-0.392697	1e-06
ITFG1	-0.184879	0.0429774
ITGA1	-0.299743	0.00377892
ITGA11	-0.183145	0.000164527
ITGA2	-0.451199	1e-06
ITGA5	-0.147426	0.00234858
ITGA6	-0.491082	1e-06
ITGB1	-0.393166	1e-06
ITGBL1	-0.248846	6.95e-05
ITM2B	-0.170335	0.00227171
ITPRIPL2	-0.294695	1e-06
JCAD	-0.1861	0.00803761
JKAMP	-0.31976	0.000272452
JMJD1C	-0.197831	0.0283708
KALRN	0.336955	0.0297436
KBTBD6	-0.309908	0.0928526
KCNAB2	0.5005	0.017386
KCNK2	-0.648725	1e-06
KCNMA1	-0.329422	1e-06
KCNQ5	-0.304155	0.00352199
KCNS2	0.921785	0.00547146
KDELC2	-0.342318	1e-06
KDELR3	-0.176001	0.055819
KHSRP	0.175593	0.00178302
KIAA1755	0.758249	0.0357126
KIF1B	-0.51109	1e-06
KIF3B	-0.209849	0.028969
KIF6	-1.0175	0.0583056
KLF13	0.198674	0.00338395
KLF16	0.242894	0.0946834
KLHDC8B	0.291924	0.0665986
KLHL36	-0.19517	0.0545183
KMT2B	0.189201	0.0326554
KMT2E	-0.257936	0.000807342
KMT5A	-0.221254	0.00597674
KPNA1	-0.181469	0.0972967
KRI1	0.242674	0.0467617
KRT10	0.287806	0.0980763
KRT19	-0.65221	0.000304933
LAMB3	-0.327382	0.0159727
LAMC1	-0.310907	1e-06
LAP3	0.394437	1e-06
LATS1	-0.312342	0.00121391
LAYN	-0.490149	1e-06
LDHA	-0.199563	0.00199883
LDLR	-0.390375	1e-06
LENG1	0.696161	0.00314315
LENG9	0.782191	0.0122712
LEPROTL1	-0.780156	1e-06
LGALS3BP	0.263116	0.000229736
LGALS9	0.804926	0.0121712
LGI2	0.742593	0.00375042
LGMN	-0.260752	0.00278578
LGR4	-0.436952	1e-06
LIFR	0.266744	0.000258417
LIMD2	0.504841	0.00152701
LIMS2	-0.444124	0.000634397
LINC01133	-0.265387	0.059459
LINC02381	0.291677	0.0658763
LMAN1	-0.296925	1e-06
LMBR1	-0.428323	1e-06
LMNB2	0.132288	0.0337896
LNPK	-0.262191	6.09e-05
LOX	-0.385754	1e-06
LOXL1	-0.260703	1e-06
LOXL1-AS1	-0.364783	0.0168055
LOXL2	-0.168199	0.0122184
LOXL4	-0.506809	1e-06
LPCAT2	0.257357	0.0638717
LPP	0.152614	0.0331965
LRP11	-0.610304	0.000173079
LRP3	0.221429	0.00278578
LRP6	-0.253498	0.00457279
LRRC15	-0.295004	1e-06
LRRC17	-0.80157	0.000349675
LRRC37A16P	-0.49784	0.0378116
LSAMP	0.471989	0.0251724
LSM14B	0.204159	0.0454973
LSM3	-0.244271	0.0775762
LSP1	0.75298	0.0208083
LTBP1	-0.300439	1e-06
LTBP2	-0.414857	1e-06
LUM	-0.437631	1e-06
LYNX1	0.361162	0.0010573
LYRM4-AS1	-0.637486	0.0270378
LYST	0.273028	0.0165113
LZTFL1	0.292589	0.0933391
MAF	0.67694	4.61e-05
MAGEF1	0.248812	0.0652188
MAGT1	-0.526636	1e-06
MALAT1	0.359986	1e-06
MAN1A1	-0.336765	1e-06
MAN1C1	0.739856	1e-06
MAN2A1	-0.204874	0.000373079
MAN2B2	-0.143412	0.0676373
MANBAL	-0.249911	0.0230025
MAP3K12	0.360395	0.00014454
MAP3K3	0.176629	0.0491563
MAP4	-0.112001	0.0513062
MAP4K4	-0.293397	1e-06
MAP6	0.510948	0.0129046
MAPK11	-0.364892	0.0564646
MAPK9	-0.438488	1e-06
MARCKSL1	0.387528	0.00567612
MASP1	-0.20384	0.0259551
MAVS	0.130474	0.0564388
MBD3	0.307556	8.45e-06
MBD6	0.235937	0.01118
MBNL2	-0.22248	0.0358072
MBTPS1	-0.185738	0.00210666
MCFD2	-0.199611	8.01e-05
MCRIP1	0.355776	2.98e-05
MCTP2	-0.672051	0.00376569
MDK	0.287724	0.00558275
MED1	-0.201987	0.0161865
MED13L	-0.269335	0.000168663
MED6	-0.383097	0.0487319
MEGF8	-0.172734	0.0616681
MET	-0.376011	1e-06
METAP1	-0.378353	3.66e-05
METTL7A	0.338112	0.00375042
METTL9	-0.175389	0.0364441
MEX3D	0.275355	0.000499173
MFAP3	-0.788846	1e-06
MFAP4	-0.225819	0.0932958
MFAP5	-0.496192	1e-06
MFSD5	-0.253351	0.027439
MGP	0.347674	0.082921
MGST1	-0.175128	0.00715923
MIAT	1.21327	0.0100154
MIR22HG	-0.232944	0.0489469
MIR4435-2HG	-0.271076	0.0105062
MMP11	1.20844	1e-06
MMP3	-0.423278	1e-06
MOXD1	-0.242347	2.3e-06
MRFAP1L1	-0.202542	0.0972074
MRGPRF	-0.295013	4.08e-05
MROH1	0.194309	0.038822
MRVI1	0.531991	2.9e-05
MSC-AS1	-0.325076	0.0267067
MT2A	-0.214213	0.00431904
MTA2	0.168	0.035283
MTCH1	0.186537	0.00163124
MTMR1	-0.384098	0.00173147
MTMR10	-0.313305	0.017867
MTMR12	-0.250659	0.0584389
MTSS1	0.405015	0.00470034
MTSS1L	0.35388	1.11e-05
MX2	1.41905	1e-06
MXD3	0.328669	0.0199534
MYADM	-0.2842	1e-06
MYBPH	0.537364	0.000119276
MYD88	0.371353	3.71e-05
MYLK	-0.210252	0.00162222
NAA25	-0.270024	0.00717922
NACC2	0.262929	0.00163675
NAGK	0.209905	0.00567612
NAT14	0.406798	0.0358754
NAV3	-0.298951	1.88e-05
NCDN	0.20168	0.0327303
NCEH1	-0.264683	0.00212535
NCS1	0.167392	0.0348938
NDUFA4L2	0.54531	0.0300734
NDUFV1	0.208315	0.00902687
NECAB3	0.309605	0.05228
NECAP1	-0.441381	0.00035941
NECTIN3	-0.381006	1e-06
NEFL	0.758293	1.3e-06
NEFM	0.779045	0.0100154
NFATC2IP	0.233728	0.00377892
NFATC4	0.290702	1.31e-05
NFE2L1	-0.338064	1e-06
NFIX	0.111531	0.0638717
NID1	-0.129097	0.0690744
NIPAL3	-0.337097	2.7e-05
NIPSNAP2	-0.411388	2.83e-05
NLGN2	0.282826	7.33e-05
NLRC5	0.341668	2.57e-05
NOMO1	-0.157432	0.0141301
NOMO2	-0.174475	0.0358733
NPAS3	0.742168	7.95e-05
NPC1	-0.175736	0.0118333
NPDC1	0.1934	0.0318556
NPR1	0.62471	6e-05
NPRL2	-0.395361	0.0378417
NPTN	-0.318316	1e-06
NPTXR	0.433929	0.000260431
NR4A3	0.672097	0.0398592
NRG1	-0.461047	0.0345133
NSMF	0.168978	0.0469934
NT5DC2	-0.252754	0.000675359
NT5E	-0.342815	1e-06
NTN1	0.407116	0.0374654
NTNG1	-0.623755	1e-06
NUDT16	0.181353	0.0974718
NUP153	-0.231897	0.0241763
OAS1	2.23045	1e-06
OAS2	1.29907	1e-06
OAS3	0.902634	1e-06
ODC1	-0.193154	0.057417
OGFOD1	-0.182405	0.0892146
OGFR	0.280781	0.00149158
OPN3	-0.792106	0.0108347
OSBPL6	-0.243898	0.0313792
OSBPL8	-0.349903	1e-06
OSTC	-0.20681	0.0817905
OSTM1	-0.182588	0.0783689
P4HA1	-0.276265	1e-06
P4HA2	-0.1504	0.0261317
P4HB	-0.32609	1e-06
PABPC1	-0.314834	1e-06
PABPC4	-0.175209	0.00631591
PAFAH1B2	-0.293338	0.000314216
PAK2	-0.218463	0.000293327
PAMR1	-0.203582	0.000611007
PAPSS2	-0.159308	0.0554416
PARP10	0.450314	7.42e-06
PARP14	0.481266	1e-06
PARP9	0.441455	1.2e-06
PCBD1	-0.293517	0.0292066
PCDH1	0.639307	1e-06
PCDH7	0.216721	0.00684569
PCDHGA12	-0.16879	0.0940731
PCDHGA2	-0.646836	0.00719328
PCDHGB4	-0.434534	0.019634
PCSK6	0.843533	0.00177337
PCSK9	-0.248363	0.00260201
PCYOX1	-0.37638	1e-06
PDAP1	0.173306	0.0538213
PDE7B	-0.321684	0.0489935
PDGFC	-0.247194	0.00035941
PDGFD	0.493176	1.53e-05
PDGFRA	-0.168217	0.00316172
PDGFRB	0.270135	1e-06
PDIA3	-0.246811	1e-06
PDIA4	-0.177405	0.000826126
PDIA6	-0.211734	1.82e-05
PEA15	0.19799	1.66e-05
PEBP1	-0.208876	0.000132158
PFDN2	0.26081	0.0332661
PFKFB2	0.392553	0.0334194
PFKM	0.223626	0.00541132
PFN1	-0.135272	0.0600076
PHETA1	0.613748	1.86e-05
PHLDA3	0.226346	0.0154019
PHLDB2	-0.319078	0.00110816
PIDD1	0.456609	7.26e-06
PIF1	0.283224	0.0625688
PIGN	-0.286373	0.0170093
PIGQ	0.246685	0.0481339
PIGS	-0.225525	0.0145235
PIGT	-0.145082	0.056821
PIK3C3	-0.232901	0.0608967
PIK3CA	-0.199213	0.059459
PIK3R1	-0.22441	0.00758782
PIK3R3	0.377002	0.0606898
PIMREG	0.285626	0.0181009
PIN1	0.247594	0.00815357
PIN4	0.465928	0.0168055
PIP5K1C	0.226778	7.38e-05
PJA2	-0.422935	1e-06
PKIA	-0.32738	0.0331965
PKM	-0.150549	0.000848408
PLA2G15	-0.254212	0.00197129
PLAC9	0.429874	0.00138343
PLAGL1	-0.531994	1e-06
PLAU	-0.352453	1e-06
PLAUR	-0.253168	6.54e-05
PLEKHA5	-0.265843	0.0714919
PLEKHG1	0.608801	0.0513621
PLEKHM1	0.229588	0.00558112
PLEKHO1	0.242731	0.00579745
PLIN3	-0.184373	0.00375074
PLP2	-0.27022	8.51e-06
PLSCR1	0.644983	1e-06
PLXDC1	0.766925	1e-06
PLXNA4	0.385119	0.0421655
PLXND1	-0.12869	0.0406322
PNKP	0.284465	0.00278578
PNP	-0.370929	0.0071158
PODN	-0.190298	0.0111154
PODXL	-0.827417	1e-06
POLR3GL	-0.524309	0.020016
POPDC3	-0.48499	2.32e-05
PPFIA2	0.92119	1.54e-05
PPME1	-0.199481	0.0914289
PPP1R12C	0.204285	0.00941536
PPP1R9B	0.217896	0.00232745
PPP4C	0.187564	0.0368954
PPP5C	0.229026	0.00146974
PPP6C	-0.315937	0.000687161
PRCP	-0.237345	0.00139128
PRDX6	-0.179887	0.00126449
PRKAB2	-0.305166	0.00395628
PRLR	-0.533332	8.64e-06
PRMT6	-0.398583	0.00223763
PRNP	-0.796816	1e-06
PROCR	-0.196873	0.0667674
PRRC1	-0.196071	0.0348185
PRSS12	-0.524293	0.00107191
PRSS23	-0.509809	1e-06
PSG5	-0.329392	0.00074992
PSKH1	0.419608	1.25e-06
PSMB5	0.192406	0.00636724
PSMB8	0.275656	0.0375378
PSMD11	-0.141981	0.0953915
PSMD14	-0.231632	0.00155324
PSMD7	-0.192046	0.092485
PSMD9	-0.383007	0.0436974
PSME2	0.198787	0.0261008
PTBP2	-0.383566	0.0849619
PTBP3	-0.34704	4.66e-05
PTGER3	0.552393	4.84e-05
PTGIS	0.135942	0.0361469
PTPA	0.14094	0.0765048
PTPN1	-0.250053	0.00554174
PTPN23	0.15902	0.0568845
PTPRE	0.72914	0.0797728
PTPRN	-0.609534	9.25e-05
PUS7L	-0.345976	0.00137515
PVR	-0.230486	0.00679389
PXDN	-0.518462	1e-06
PYGL	-0.29134	0.0017331
PYGO1	-0.327683	0.044205
PYURF	0.238766	0.0215561
QPRT	0.300147	5.34e-05
QSOX1	-0.18127	0.000365853
RAB11FIP3	0.232177	0.00849473
RAB29	0.266897	0.0189836
RAB39B	1.05298	0.000340445
RAB3B	-0.260457	4.84e-05
RAB3GAP2	-0.178413	0.0675851
RAB3IL1	0.266753	0.0168055
RAB8A	-0.251622	0.0608967
RALGPS2	-0.22369	0.0125541
RAPGEF1	0.197762	0.00162222
RAPH1	-0.306436	0.0545183
RASAL2	-0.288188	0.000646993
RASSF2	0.47576	1e-06
RB1	-0.387882	1e-06
RBBP4	-0.188806	0.0679066
RBCK1	0.197694	0.00362453
RBFOX2	-0.239101	1.94e-05
RBPJ	-0.347729	1e-06
RCAN3	-0.332062	0.00272802
RCBTB1	0.223418	0.0228321
RCN1	-0.154934	0.0157426
RECK	-0.288276	1e-06
REEP5	-0.176373	0.0373324
RELL2	0.672807	0.00794749
RENBP	0.803527	6.5e-06
RFTN1	-0.197534	0.0448888
RGMB	-0.185509	0.00440274
RGS16	1.06639	0.00234248
RGS2	0.767508	1e-06
RGS3	0.166368	0.0189836
RGS5	0.753701	0.0204154
RHBDD3	0.309959	0.0237484
RHBDL1	0.939549	0.0410554
RHOD	-0.627145	0.0239072
RHOG	-0.256675	0.00260201
RHOJ	-0.338046	0.0799085
RLIM	-0.21529	0.00832658
RNF10	-0.140976	0.0651109
RNF112	0.655889	0.000998818
RNF114	0.177306	0.0583015
RNF126	-0.357762	0.000204347
RNF128	0.633847	1e-06
RNF181	-0.224313	0.0611228
RNF187	0.23001	0.000258417
RNF44	0.325985	0.0385825
ROBO1	-0.19017	0.0262103
ROCK2	-0.404043	1e-06
RORA	-0.314321	0.0392599
RP9P	-0.363906	0.00117837
RPL35A	0.241071	0.00365086
RPL36	0.253678	0.0105899
RPL37	0.305283	1e-06
RPN2	-0.232206	1.92e-06
RPS15	-0.237772	0.00113693
RPS15A	-0.313017	0.000312953
RPS16	-0.156707	0.046097
RPS19	-0.166291	0.0301755
RPS28	-0.263178	3.53e-06
RPS4X	-0.154103	0.0409952
RPS6KA3	-0.212674	0.00134329
RPSAP52	-0.420205	0.0936331
RPSAP58	-0.441282	0.0523058
RRAGD	0.528667	0.00120511
RRN3	-0.694066	1e-06
RSAD2	2.02763	1e-06
RSPO3	0.40264	0.0302433
RTCA	-0.204178	0.041325
RTL10	-0.248292	0.0509487
RXYLT1	-0.495322	0.00902687
RYK	-0.236802	0.00547146
S100PBP	-0.361003	0.00969095
SAMD4B	0.114535	0.0987187
SAMHD1	0.761351	1e-06
SAP30	0.394752	0.0373324
SARM1	0.401171	0.0946828
SAT1	-0.307827	0.00331131
SBF1	0.132088	0.072153
SCAF11	-0.289797	6.07e-05
SCAMP4	0.149689	0.0790426
SCD	-0.122508	0.0192535
SCG2	0.425951	0.0361731
SCN1B	0.464377	0.00163406
SCPEP1	0.287262	2.75e-05
SCRIB	0.181999	0.0119793
SDC4	-0.700609	1e-06
SDCBP	0.131655	0.0404708
SDE2	-0.534976	1e-06
SECISBP2L	-0.215166	0.012629
SECTM1	0.681087	0.00227171
SEL1L	-0.294703	1e-06
SEL1L3	-0.563121	1e-06
SEMA3A	-0.206815	0.0399403
SEMA3C	-0.40427	1e-06
SERINC1	-0.134096	0.0983079
SERPINB6	-0.191382	0.0128601
SERPINE1	-0.665772	1e-06
SERPINE2	-0.437336	1e-06
SERPINI1	0.471719	0.0277318
SF3A1	-0.27107	0.000300617
SF3A2	0.347651	2.25e-05
SF3A3	-0.428028	1e-06
SFRP1	-0.322134	0.00268791
SFXN1	-0.313449	6.9e-05
SGMS2	-0.23781	0.0519331
SGPL1	-0.249295	0.020016
SH3BP2	0.212676	0.0887949
SH3D19	-0.513188	1e-06
SH3PXD2A	0.303657	1e-06
SHC3	0.22065	0.0487319
SIPA1	0.22453	0.0667018
SIPA1L2	0.466836	0.000147194
SIRT2	0.202122	0.0480248
SKP1	-0.326616	1e-06
SKP2	-0.252918	0.0643898
SLC12A9	0.28428	0.0108287
SLC15A3	0.747308	4.39e-05
SLC17A5	0.185699	0.062475
SLC1A1	-0.397857	0.000262878
SLC25A22	0.245556	0.00449876
SLC25A39	0.162177	0.0489935
SLC26A11	0.313496	0.0837516
SLC31A1	-0.482242	1e-06
SLC35E4	0.200578	0.0515616
SLC35F2	-0.400396	0.0018215
SLC38A5	-0.31164	9.83e-05
SLC39A14	-0.414209	1e-06
SLC40A1	0.828295	0.00357204
SLC45A4	-0.330984	0.0955975
SLC4A2	0.194832	0.00413219
SLC4A3	0.590396	0.00675563
SLC4A4	-0.563421	0.0138655
SLC5A3	0.257787	0.00104538
SLC6A6	0.332747	1.18e-05
SLC6A8	0.39795	0.000279319
SLC7A1	-0.268388	0.000194779
SLC7A11	-0.333907	4.12e-05
SLC7A14	0.504758	0.0270378
SLC9A6	-0.218521	0.0767038
SLC9A7	-0.388275	1e-06
SMARCC1	-0.298264	2.97e-05
SMDT1	0.394399	0.0541155
SMG7	-0.190371	0.022881
SMIM14	-0.218652	0.00948232
SMIM19	-0.365891	0.096713
SMPD1	-0.269732	1.24e-06
SMURF2	-0.263592	0.00015711
SMYD2	-0.318037	0.0104672
SNF8	-0.399457	4.37e-05
SNHG5	-0.315122	0.0145235
SNN	0.430096	0.000471989
SNRNP70	0.215125	0.00013328
SNTG1	0.924956	0.0503195
SNX6	-0.216927	0.0358548
SNX8	0.239296	0.00134248
SOCS2	0.353917	0.025497
SOX12	0.358884	1.56e-05
SOX4	0.586727	1e-06
SPAG7	0.285179	0.00482756
SPATA2L	0.513969	0.0488235
SPC24	0.247158	0.0628587
SPHK1	0.265937	0.000219361
SPHK2	0.247187	0.0816982
SPON1	0.30793	0.0020259
SPPL2A	-0.190625	0.0377773
SRD5A3	-0.281183	0.0567125
SRI	-0.202096	0.0513621
SRPX2	-0.380934	0.000254772
SS18	-0.170809	0.0311412
SSPN	-0.345804	0.00914866
SSR2	-0.192755	0.00679389
ST8SIA1	0.690275	0.00134248
STAT1	0.50274	1e-06
STAT2	0.595512	1e-06
STAT6	0.172072	0.0030222
STC2	-0.208606	0.0424525
STIM1	-0.183201	0.0336287
STK10	0.16618	0.0736559
STK35	-0.229098	0.0416026
STMN2	0.364893	1e-06
STON2	0.784161	0.0155736
STRADB	-0.560009	1e-06
STS	-0.340421	1e-06
STT3A	-0.137288	0.0310325
STT3B	-0.218925	1.54e-05
SULF1	-0.372153	1e-06
SULF2	-0.843178	5.49e-05
SUPT5H	0.142293	0.068842
SYT1	0.724581	2.55e-06
SYT11	0.591605	1e-06
SZRD1	0.259785	3.64e-06
TAP1	0.332672	0.000443261
TBC1D16	0.390436	1e-06
TBC1D2	-0.266106	0.0689413
TBC1D5	-0.25302	0.000131996
TCAF1P1	0.411782	0.087346
TCEAL4	0.273948	0.00103742
TCEAL9	0.168911	0.0507358
TCTN3	-0.195234	0.0659615
TEAD2	0.316716	0.0144439
TEF	-0.398633	0.00011722
TESK1	0.24058	0.0243199
TFPI	-0.261813	0.00489605
TFRC	-0.210406	3.18e-05
TGFB1	-0.206837	0.000807342
TGFB3	0.591858	1e-06
TGFBI	-0.3792	1e-06
TGFBR2	-0.151783	0.0493991
TGM2	-0.146778	0.0404708
TIMM8B	0.401593	0.000687161
TM2D1	-0.278859	0.0960039
TM2D2	-0.434721	1e-06
TM4SF1	-0.652397	0.00897354
TM7SF3	-0.213335	0.00783742
TM9SF2	-0.144961	0.0294567
TM9SF3	-0.240396	2.48e-06
TMCO1	-0.188186	0.059898
TMCO3	-0.140406	0.0946741
TMED10	-0.242505	1e-06
TMED5	-0.182522	0.0626646
TMEFF2	1.11155	0.0120174
TMEM104	-0.216024	0.00493702
TMEM132A	0.288028	0.0477
TMEM154	-0.488192	1e-06
TMEM158	-0.221306	7.42e-05
TMEM173	0.191793	0.00771499
TMEM185B	-0.212526	0.0882554
TMEM19	-0.236717	0.0817905
TMEM245	-0.247129	0.0011352
TMEM248	-0.145515	0.0476789
TMEM250	0.378571	1e-06
TMEM30A	-0.563583	1e-06
TMEM41B	-0.28518	0.0168055
TMEM43	-0.308742	1e-06
TMEM65	-0.44736	1.71e-05
TMEM87B	-0.767212	1e-06
TMEM8A	-0.293897	1.39e-06
TMEM94	-0.27119	0.00449876
TMTC1	0.160402	0.0675851
TMX4	-0.178283	0.0404842
TNC	-0.220227	1e-06
TNFRSF14	0.360272	0.00770928
TNFRSF1A	-0.192784	0.00134248
TNIK	-0.413897	0.0359331
TNPO1	-0.443813	1e-06
TNPO2	0.277309	2.61e-06
TOLLIP	0.169916	0.0735451
TOM1	-0.258737	0.0348938
TOMM20	-0.168788	0.0184197
TP53I11	0.1603	0.064698
TPM1	-0.405481	1e-06
TPRG1L	0.168284	0.0876756
TRAF3IP2	-0.212009	0.087346
TRAFD1	0.242301	0.0625189
TRIM14	0.576928	4.23e-05
TRIM2	0.15341	0.0694608
TRIM26	0.228286	0.0199029
TRIM46	0.497855	0.0364441
TRIM56	0.268225	0.000301439
TRIP6	0.235598	0.000924459
TRIQK	-0.353423	0.0296956
TRIR	0.218156	0.00173147
TRMT112	0.233768	0.0331965
TRMT2B	-0.279216	0.0736594
TSEN54	0.417709	0.0577406
TSHZ3	-0.267399	0.0018044
TSKU	-0.204588	0.0829939
TSPAN13	-0.762502	1e-06
TSPAN5	-0.156536	0.0828453
TTC17	-0.175584	0.0573979
TTYH3	0.24947	1e-06
TUSC2	-0.285968	0.0817324
TWIST1	0.23123	0.00484707
TXNDC15	-0.173467	0.0403334
U2AF2	0.154829	0.017867
UAP1L1	0.358382	1e-06
UBB	-0.244744	0.00486425
UBE2L6	0.52394	1e-06
UBL5	0.259795	0.0401256
UBXN1	0.227563	0.0338742
UFL1	-0.243268	0.0173719
UFSP1	0.954808	0.0974718
UGGT1	-0.274748	1e-06
UHMK1	-0.246987	2.24e-05
UNC93B1	0.416199	0.022736
USP16	-0.210583	0.028352
USP38	-0.301463	0.0112197
UTP6	-0.216343	0.0653591
VAMP3	-0.480139	1e-06
VASN	-0.227065	3.53e-06
VAT1	0.118086	0.0349993
VAT1L	1.47969	2.35e-05
VEGFC	-0.496559	1e-06
VEZF1	-0.160244	0.0841425
VGF	1.56853	0.0256482
VIM	-0.196425	1.85e-06
VPS37B	-0.217602	0.0675347
VTI1B	-0.184509	0.0929982
VWCE	0.627859	0.0100154
WASH7P	-0.620402	0.0100154
WDR6	0.180453	0.0100154
WDR81	0.256236	0.00186713
WNT5B	-0.227747	0.000687161
WSB2	-0.440307	1e-06
WTIP	0.306921	0.0145088
XAF1	0.684524	1e-06
XYLT1	-0.26236	7.63e-06
YAF2	-0.621846	4.96e-05
YWHAG	-0.377939	1e-06
ZBTB10	0.289468	0.0999302
ZBTB22	0.39344	0.0230541
ZBTB38	-0.224765	0.00027066
ZBTB8OS	-0.345317	0.0835176
ZC3H6	-0.510825	0.0034817
ZC3HAV1L	-0.373527	0.0526185
ZDHHC21	-0.301871	0.00917052
ZDHHC8	0.179771	0.0294773
ZFAND2A	-0.327934	0.0833016
ZFHX3	0.288197	0.0196076
ZFP91	-0.175826	0.0145235
ZMAT3	0.228197	0.000589845
ZMYM4	-0.274492	0.00107127
ZNF281	-0.33176	0.000687161
ZNF316	0.211612	0.0798159
ZNF385D	-0.371618	0.00834681
ZNF428	0.493129	0.000615178
ZNF542P	-0.355647	0.0638717
ZNF654	-0.302317	0.0345133
ZNF678	-0.515775	0.0458452
ZNF680	-0.505521	0.0513621
ZNF827	-0.396891	0.00278578
ZNFX1	0.18385	0.00768897
ZNHIT1	-0.208546	0.038193
