# Supplementary material for: PDGF Promotes Dermal Fibroblast Activation via a Novel Mechanism Mediated by Signaling Through MCHR1
Source: Front Immunol. 2021 Nov 29;12:745308. doi: 10.3389/fimmu.2021.745308 (PMC8667318; doi:10.3389/fimmu.2021.745308)
Supplement: Supplementary file 8 [file Table_10.xlsx]

## Sheet: GO PDGF(siMCHR1 vs siCtr)
Supplementary Table 10. The full output table of enriched biological processes in PDGF-BB-treated [siMCHR1 NHDF vs siCtr NHDF]. Table is sorted based on p-value. Group color: Biological processes related to ECM remodeling (purple), cell communication (orange), development (green), immune response (dark blue), and secretion (gray). The Count DE column shows the number of DE genes in each biologica…
GO ID	GO name	count DE	count All	p value
GO:0030198	extracellular matrix organization	75	259	5.5e-20
GO:0043062	extracellular structure organization	75	259	5.5e-20
GO:0051239	regulation of multicellular organismal process	297	2010	4.6e-19
GO:0042221	response to chemical	368	2736	4.5e-17
GO:0001568	blood vessel development	103	478	1e-16
GO:0023052	signaling	466	3763	1.4e-15
GO:0001944	vasculature development	104	504	1.6e-15
GO:0072358	cardiovascular system development	104	504	1.6e-15
GO:0009605	response to external stimulus	239	1608	2.8e-15
GO:0048514	blood vessel morphogenesis	90	412	4.3e-15
GO:0034340	response to type I interferon	32	72	4.5e-15
GO:0006955	immune response	179	1102	6.2e-15
GO:0022610	biological adhesion	148	850	6.6e-15
GO:0007155	cell adhesion	147	847	1.1e-14
GO:0010033	response to organic substance	294	2129	1.3e-14
GO:0070887	cellular response to chemical stimulus	290	2101	2.4e-14
GO:0050896	response to stimulus	613	5373	3.2e-14
GO:0042060	wound healing	78	343	3.3e-14
GO:0060337	type I interferon signaling pathway	30	68	4.1e-14
GO:0071357	cellular response to type I interferon	30	68	4.1e-14
GO:0002376	immune system process	254	1783	5.1e-14
GO:0009653	anatomical structure morphogenesis	254	1783	5.1e-14
GO:0007166	cell surface receptor signaling pathway	262	1862	7.8e-14
GO:0048731	system development	382	3005	1e-13
GO:0046903	secretion	160	976	1e-13
GO:0009611	response to wounding	87	413	1.2e-13
GO:0007154	cell communication	460	3789	1.2e-13
GO:0035239	tube morphogenesis	109	584	4e-13
GO:0001525	angiogenesis	77	352	4.3e-13
GO:0006950	response to stress	345	2672	4.5e-13
GO:0019221	cytokine-mediated signaling pathway	93	467	5.3e-13
GO:0050793	regulation of developmental process	247	1755	5.4e-13
GO:0035295	tube development	126	719	5.7e-13
GO:0140352	export from cell	152	929	5.8e-13
GO:0034097	response to cytokine	131	761	7.2e-13
GO:0032501	multicellular organismal process	501	4258	1.1e-12
GO:0071310	cellular response to organic substance	245	1749	1.2e-12
GO:0032879	regulation of localization	246	1759	1.3e-12
GO:0032940	secretion by cell	148	906	1.4e-12
GO:0009888	tissue development	186	1231	1.9e-12
GO:0007165	signal transduction	425	3496	2.4e-12
GO:0051270	regulation of cellular component movement	120	690	3.8e-12
GO:0071345	cellular response to cytokine stimulus	121	701	5.1e-12
GO:0045087	innate immune response	90	463	5.3e-12
GO:0030334	regulation of cell migration	110	616	6e-12
GO:0040012	regulation of locomotion	116	666	8.1e-12
GO:0072359	circulatory system development	126	746	8.3e-12
GO:0051240	positive regulation of multicellular organismal process	169	1105	8.9e-12
GO:0006952	defense response	140	861	8.9e-12
GO:2000145	regulation of cell motility	113	645	1.1e-11
GO:0016477	cell migration	151	956	1.2e-11
GO:0007275	multicellular organism development	406	3345	1.6e-11
GO:0002252	immune effector process	125	747	1.9e-11
GO:0009607	response to biotic stimulus	132	812	3.9e-11
GO:0048513	animal organ development	283	2168	5.6e-11
GO:0043207	response to external biotic stimulus	128	785	6.6e-11
GO:0051707	response to other organism	128	785	6.6e-11
GO:0098542	defense response to other organism	101	569	6.9e-11
GO:2000026	regulation of multicellular organismal development	197	1380	7.4e-11
GO:0007167	enzyme linked receptor protein signaling pathway	118	707	9.1e-11
GO:0040011	locomotion	170	1146	9.9e-11
GO:0023051	regulation of signaling	305	2392	1.1e-10
GO:0048856	anatomical structure development	431	3645	1.3e-10
GO:0048870	cell motility	156	1034	1.9e-10
GO:0051674	localization of cell	156	1034	1.9e-10
GO:0048646	anatomical structure formation involved in morphogenesis	118	719	2.7e-10
GO:0051179	localization	501	4400	4.8e-10
GO:0042127	regulation of cell population proliferation	153	1023	5.7e-10
GO:0051716	cellular response to stimulus	513	4532	6e-10
GO:0032101	regulation of response to external stimulus	102	606	1.2e-09
GO:0002682	regulation of immune system process	133	865	1.5e-09
GO:0050878	regulation of body fluid levels	60	290	1.8e-09
GO:0045055	regulated exocytosis	90	517	2.2e-09
GO:0045595	regulation of cell differentiation	174	1228	2.3e-09
GO:0007599	hemostasis	46	198	3.4e-09
GO:0010646	regulation of cell communication	295	2370	4.2e-09
GO:0048522	positive regulation of cellular process	439	3815	4.9e-09
GO:0048518	positive regulation of biological process	467	4105	4.9e-09
GO:0007596	blood coagulation	45	194	5.3e-09
GO:0050817	coagulation	45	195	6.2e-09
GO:0051241	negative regulation of multicellular organismal process	119	766	6.8e-09
GO:0006928	movement of cell or subcellular component	183	1328	7.4e-09
GO:0032502	developmental process	453	3971	7.6e-09
GO:0023056	positive regulation of signaling	170	1215	9.4e-09
GO:0009887	animal organ morphogenesis	109	687	9.7e-09
GO:0048583	regulation of response to stimulus	332	2755	1.1e-08
GO:0045785	positive regulation of cell adhesion	52	249	1.6e-08
GO:0006887	exocytosis	98	603	1.7e-08
GO:0031589	cell-substrate adhesion	53	259	2.4e-08
GO:0048584	positive regulation of response to stimulus	195	1460	2.6e-08
GO:0030155	regulation of cell adhesion	78	450	3.4e-08
GO:0006810	transport	388	3345	3.5e-08
GO:0008283	cell population proliferation	168	1224	4.7e-08
GO:0003008	system process	128	870	4.9e-08
GO:0022612	gland morphogenesis	25	82	5.1e-08
GO:0051094	positive regulation of developmental process	131	897	5.2e-08
GO:0001775	cell activation	125	845	5.2e-08
GO:0010647	positive regulation of cell communication	166	1208	5.3e-08
GO:0001816	cytokine production	80	472	6.2e-08
GO:0048585	negative regulation of response to stimulus	160	1159	7.1e-08
GO:0022603	regulation of anatomical structure morphogenesis	116	772	7.1e-08
GO:0030199	collagen fibril organization	18	47	7.8e-08
GO:0009615	response to virus	48	234	1e-07
GO:0051272	positive regulation of cellular component movement	68	384	1.1e-07
GO:0009966	regulation of signal transduction	264	2145	1.2e-07
GO:0030154	cell differentiation	302	2522	1.5e-07
GO:0040017	positive regulation of locomotion	67	380	1.7e-07
GO:0051607	defense response to virus	39	175	1.7e-07
GO:0031347	regulation of defense response	71	413	2e-07
GO:0019538	protein metabolic process	459	4127	2.1e-07
GO:0060333	interferon-gamma-mediated signaling pathway	20	60	2.2e-07
GO:0051234	establishment of localization	393	3446	2.2e-07
GO:1901564	organonitrogen compound metabolic process	518	4755	2.7e-07
GO:0065009	regulation of molecular function	249	2019	2.7e-07
GO:0065008	regulation of biological quality	304	2561	3.3e-07
GO:0002444	myeloid leukocyte mediated immunity	66	379	3.4e-07
GO:0044419	interspecies interaction between organisms	179	1361	3.4e-07
GO:0050819	negative regulation of coagulation	13	28	3.6e-07
GO:2000147	positive regulation of cell motility	65	372	3.6e-07
GO:0001501	skeletal system development	62	350	4.2e-07
GO:0061448	connective tissue development	39	181	4.4e-07
GO:0007169	transmembrane receptor protein tyrosine kinase signaling pathway	80	494	4.4e-07
GO:0002443	leukocyte mediated immunity	79	486	4.5e-07
GO:0001817	regulation of cytokine production	72	430	4.7e-07
GO:0050818	regulation of coagulation	17	47	4.7e-07
GO:0032102	negative regulation of response to external stimulus	45	224	4.8e-07
GO:0032963	collagen metabolic process	22	74	5.2e-07
GO:0002274	myeloid leukocyte activation	70	418	6.8e-07
GO:0070848	response to growth factor	79	491	6.8e-07
GO:0010562	positive regulation of phosphorus metabolic process	106	719	7.1e-07
GO:0045937	positive regulation of phosphate metabolic process	106	719	7.1e-07
GO:0016192	vesicle-mediated transport	186	1443	7.8e-07
GO:0050789	regulation of biological process	747	7311	7.8e-07
GO:0048869	cellular developmental process	304	2586	8.4e-07
GO:0030193	regulation of blood coagulation	16	44	9.4e-07
GO:0045071	negative regulation of viral genome replication	16	44	9.4e-07
GO:0010712	regulation of collagen metabolic process	13	30	9.5e-07
GO:0034341	response to interferon-gamma	28	113	1e-06
GO:0044057	regulation of system process	54	297	1e-06
GO:0030203	glycosaminoglycan metabolic process	27	107	1.1e-06
GO:0030195	negative regulation of blood coagulation	12	26	1.1e-06
GO:0002062	chondrocyte differentiation	22	77	1.1e-06
GO:0048519	negative regulation of biological process	425	3825	1.2e-06
GO:1900046	regulation of hemostasis	16	45	1.3e-06
GO:0009967	positive regulation of signal transduction	148	1104	1.4e-06
GO:0003013	circulatory system process	52	285	1.5e-06
GO:0048729	tissue morphogenesis	73	452	1.6e-06
GO:0098609	cell-cell adhesion	76	477	1.6e-06
GO:0008015	blood circulation	50	271	1.7e-06
GO:0030335	positive regulation of cell migration	62	364	1.7e-06
GO:0042327	positive regulation of phosphorylation	100	680	1.7e-06
GO:0051049	regulation of transport	145	1080	1.7e-06
GO:0045765	regulation of angiogenesis	40	198	1.8e-06
GO:1900047	negative regulation of hemostasis	12	27	1.8e-06
GO:1901342	regulation of vasculature development	43	220	1.9e-06
GO:0001934	positive regulation of protein phosphorylation	94	631	2e-06
GO:1901698	response to nitrogen compound	109	761	2e-06
GO:0071363	cellular response to growth factor stimulus	75	472	2.1e-06
GO:0080134	regulation of response to stress	140	1041	2.4e-06
GO:0051216	cartilage development	30	131	2.5e-06
GO:0043299	leukocyte degranulation	61	363	3.2e-06
GO:0051050	positive regulation of transport	89	595	3.2e-06
GO:0046718	viral entry into host cell	23	88	3.5e-06
GO:0002720	positive regulation of cytokine production involved in immune response	13	33	3.5e-06
GO:0090287	regulation of cellular response to growth factor stimulus	39	196	3.6e-06
GO:0010243	response to organonitrogen compound	102	709	3.6e-06
GO:1901700	response to oxygen-containing compound	142	1067	3.6e-06
GO:0002702	positive regulation of production of molecular mediator of immune response	18	59	3.7e-06
GO:0006022	aminoglycan metabolic process	27	114	4e-06
GO:0045597	positive regulation of cell differentiation	96	659	4.2e-06
GO:0045321	leukocyte activation	106	747	4.4e-06
GO:0051046	regulation of secretion	65	400	4.9e-06
GO:0050776	regulation of immune response	76	491	5e-06
GO:0006024	glycosaminoglycan biosynthetic process	21	78	5.5e-06
GO:0071346	cellular response to interferon-gamma	25	103	5.7e-06
GO:0043491	protein kinase B signaling	32	150	5.8e-06
GO:0009719	response to endogenous stimulus	143	1086	6e-06
GO:1904018	positive regulation of vasculature development	28	123	6e-06
GO:0032967	positive regulation of collagen biosynthetic process	9	17	6.1e-06
GO:0008284	positive regulation of cell population proliferation	83	553	6.2e-06
GO:0042493	response to drug	93	639	6.2e-06
GO:0050790	regulation of catalytic activity	198	1603	6.2e-06
GO:0002367	cytokine production involved in immune response	18	61	6.3e-06
GO:0002040	sprouting angiogenesis	23	91	6.4e-06
GO:0050673	epithelial cell proliferation	47	261	6.7e-06
GO:0002699	positive regulation of immune effector process	27	117	6.7e-06
GO:0010811	positive regulation of cell-substrate adhesion	22	85	6.7e-06
GO:0044409	entry into host	24	98	7.3e-06
GO:0031348	negative regulation of defense response	29	131	7.4e-06
GO:0085029	extracellular matrix assembly	13	35	7.5e-06
GO:0051897	positive regulation of protein kinase B signaling	23	92	7.8e-06
GO:0014070	response to organic cyclic compound	86	583	8.3e-06
GO:0002275	myeloid cell activation involved in immune response	60	366	8.5e-06
GO:0048523	negative regulation of cellular process	378	3404	8.6e-06
GO:0002446	neutrophil mediated immunity	57	342	8.6e-06
GO:0007267	cell-cell signaling	132	994	9.4e-06
GO:0006508	proteolysis	160	1253	9.4e-06
GO:0065007	biological regulation	773	7692	1e-05
GO:0010714	positive regulation of collagen metabolic process	9	18	1.1e-05
GO:0050865	regulation of cell activation	52	306	1.2e-05
GO:0050900	leukocyte migration	41	221	1.2e-05
GO:0001819	positive regulation of cytokine production	47	267	1.3e-05
GO:0002718	regulation of cytokine production involved in immune response	15	47	1.3e-05
GO:0002479	antigen processing and presentation of exogenous peptide antigen via MHC class I, TAP-dependent	18	64	1.3e-05
GO:0001667	ameboidal-type cell migration	52	307	1.3e-05
GO:0060429	epithelium development	105	757	1.3e-05
GO:0001974	blood vessel remodeling	11	27	1.4e-05
GO:0002697	regulation of immune effector process	41	222	1.4e-05
GO:0045766	positive regulation of angiogenesis	25	108	1.4e-05
GO:0002480	antigen processing and presentation of exogenous peptide antigen via MHC class I, TAP-independent	6	8	1.5e-05
GO:0006023	aminoglycan biosynthetic process	21	83	1.6e-05
GO:0019220	regulation of phosphate metabolic process	155	1219	1.7e-05
GO:0042742	defense response to bacterium	19	71	1.7e-05
GO:0051174	regulation of phosphorus metabolic process	155	1220	1.8e-05
GO:1903530	regulation of secretion by cell	60	375	1.8e-05
GO:0002483	antigen processing and presentation of endogenous peptide antigen	8	15	1.9e-05
GO:0019885	antigen processing and presentation of endogenous peptide antigen via MHC class I	8	15	1.9e-05
GO:0051246	regulation of protein metabolic process	232	1962	2e-05
GO:0019058	viral life cycle	46	264	2e-05
GO:0031401	positive regulation of protein modification process	111	818	2e-05
GO:1903901	negative regulation of viral life cycle	17	60	2.1e-05
GO:0042590	antigen processing and presentation of exogenous peptide antigen via MHC class I	18	66	2.1e-05
GO:0032964	collagen biosynthetic process	12	33	2.2e-05
GO:0044093	positive regulation of molecular function	158	1253	2.2e-05
GO:0042119	neutrophil activation	55	337	2.3e-05
GO:0048468	cell development	170	1369	2.4e-05
GO:0048525	negative regulation of viral process	19	73	2.6e-05
GO:0071711	basement membrane organization	10	24	2.7e-05
GO:0010941	regulation of cell death	148	1165	2.8e-05
GO:0036230	granulocyte activation	55	340	3e-05
GO:0071692	protein localization to extracellular region	49	292	3.1e-05
GO:0032268	regulation of cellular protein metabolic process	220	1857	3.1e-05
GO:0018108	peptidyl-tyrosine phosphorylation	39	215	3.4e-05
GO:0001818	negative regulation of cytokine production	32	163	3.5e-05
GO:0001932	regulation of protein phosphorylation	125	956	3.5e-05
GO:0019883	antigen processing and presentation of endogenous antigen	8	16	3.5e-05
GO:0042325	regulation of phosphorylation	139	1086	3.6e-05
GO:0043067	regulation of programmed cell death	138	1077	3.6e-05
GO:0002790	peptide secretion	50	302	3.7e-05
GO:0051896	regulation of protein kinase B signaling	28	135	3.8e-05
GO:0002484	antigen processing and presentation of endogenous peptide antigen via MHC class I via ER pathway	5	6	3.8e-05
GO:0002486	antigen processing and presentation of endogenous peptide antigen via MHC class I via ER pathway, TAP-independent	5	6	3.8e-05
GO:0009306	protein secretion	48	287	4e-05
GO:0035592	establishment of protein localization to extracellular region	48	287	4e-05
GO:0061041	regulation of wound healing	21	88	4.1e-05
GO:0032965	regulation of collagen biosynthetic process	10	25	4.1e-05
GO:0042981	regulation of apoptotic process	136	1062	4.3e-05
GO:0048699	generation of neurons	131	1016	4.3e-05
GO:0050731	positive regulation of peptidyl-tyrosine phosphorylation	22	95	4.4e-05
GO:0032270	positive regulation of cellular protein metabolic process	142	1119	4.5e-05
GO:0010810	regulation of cell-substrate adhesion	31	158	4.6e-05
GO:0034330	cell junction organization	68	454	4.6e-05
GO:0018212	peptidyl-tyrosine modification	39	218	4.7e-05
GO:0048732	gland development	49	297	4.8e-05
GO:0001837	epithelial to mesenchymal transition	24	109	4.9e-05
GO:0050794	regulation of cellular process	704	6969	5.1e-05
GO:0055094	response to lipoprotein particle	9	21	5.2e-05
GO:0009100	glycoprotein metabolic process	49	298	5.2e-05
GO:0009617	response to bacterium	48	290	5.3e-05
GO:0008219	cell death	182	1503	5.3e-05
GO:0002700	regulation of production of molecular mediator of immune response	20	83	5.3e-05
GO:0050730	regulation of peptidyl-tyrosine phosphorylation	29	145	5.6e-05
GO:0043312	neutrophil degranulation	53	332	6e-05
GO:0051093	negative regulation of developmental process	87	623	6e-05
GO:0018279	protein N-linked glycosylation via asparagine	10	26	6.1e-05
GO:0006464	cellular protein modification process	336	3041	6.3e-05
GO:0036211	protein modification process	336	3041	6.3e-05
GO:0023057	negative regulation of signaling	127	987	6.3e-05
GO:0002366	leukocyte activation involved in immune response	67	450	6.3e-05
GO:0097006	regulation of plasma lipoprotein particle levels	15	53	6.4e-05
GO:0002684	positive regulation of immune system process	78	545	6.4e-05
GO:0002474	antigen processing and presentation of peptide antigen via MHC class I	20	84	6.4e-05
GO:0002283	neutrophil activation involved in immune response	53	333	6.5e-05
GO:0050866	negative regulation of cell activation	24	111	6.7e-05
GO:0048762	mesenchymal cell differentiation	31	161	6.7e-05
GO:0052126	movement in host environment	25	118	6.7e-05
GO:1901135	carbohydrate derivative metabolic process	110	832	6.8e-05
GO:0032103	positive regulation of response to external stimulus	47	285	6.9e-05
GO:0035904	aorta development	13	42	7e-05
GO:0006468	protein phosphorylation	164	1338	7.1e-05
GO:0051047	positive regulation of secretion	37	207	7.4e-05
GO:0090500	endocardial cushion to mesenchymal transition	4	4	7.4e-05
GO:0048771	tissue remodeling	23	105	7.6e-05
GO:2000027	regulation of animal organ morphogenesis	35	192	7.6e-05
GO:0050777	negative regulation of immune response	20	85	7.7e-05
GO:0043903	regulation of interspecies interactions between organisms	33	177	7.7e-05
GO:0002263	cell activation involved in immune response	67	453	7.8e-05
GO:0071402	cellular response to lipoprotein particle stimulus	9	22	8.1e-05
GO:0009968	negative regulation of signal transduction	119	919	8.4e-05
GO:1901137	carbohydrate derivative biosynthetic process	74	515	8.7e-05
GO:0010648	negative regulation of cell communication	126	985	8.8e-05
GO:0018196	peptidyl-asparagine modification	10	27	8.9e-05
GO:0060759	regulation of response to cytokine stimulus	26	127	8.9e-05
GO:0098657	import into cell	26	127	8.9e-05
GO:0051701	interaction with host	30	156	9e-05
GO:0071495	cellular response to endogenous stimulus	119	921	9.2e-05
GO:0061045	negative regulation of wound healing	13	43	9.2e-05
GO:0008285	negative regulation of cell population proliferation	66	447	9.3e-05
GO:0051336	regulation of hydrolase activity	112	857	9.4e-05
GO:0010631	epithelial cell migration	39	225	9.5e-05
GO:0090132	epithelium migration	39	225	9.5e-05
GO:0003222	ventricular trabecula myocardium morphogenesis	6	10	9.6e-05
GO:0031953	negative regulation of protein autophosphorylation	6	10	9.6e-05
GO:0034975	protein folding in endoplasmic reticulum	6	10	9.6e-05
GO:0043085	positive regulation of catalytic activity	129	1015	9.7e-05
GO:0014910	regulation of smooth muscle cell migration	14	49	9.9e-05
GO:0050714	positive regulation of protein secretion	24	114	0.0001
GO:0090130	tissue migration	39	226	0.00011
GO:1903532	positive regulation of secretion by cell	35	195	0.00011
GO:0045824	negative regulation of innate immune response	12	38	0.00011
GO:0007160	cell-matrix adhesion	31	165	0.00011
GO:0052547	regulation of peptidase activity	44	267	0.00012
GO:0002009	morphogenesis of an epithelium	59	392	0.00013
GO:0007178	transmembrane receptor protein serine/threonine kinase signaling pathway	40	236	0.00013
GO:0051048	negative regulation of secretion	21	95	0.00013
GO:1903900	regulation of viral life cycle	24	116	0.00014
GO:0060485	mesenchyme development	34	190	0.00014
GO:0031341	regulation of cell killing	12	39	0.00014
GO:0052548	regulation of endopeptidase activity	41	245	0.00014
GO:0050727	regulation of inflammatory response	35	198	0.00014
GO:0044403	symbiotic process	106	811	0.00015
GO:0051247	positive regulation of protein metabolic process	146	1185	0.00015
GO:0060284	regulation of cell development	87	639	0.00015
GO:0031399	regulation of protein modification process	158	1300	0.00015
GO:0023014	signal transduction by protein phosphorylation	83	605	0.00016
GO:0097435	supramolecular fiber organization	73	517	0.00017
GO:0030336	negative regulation of cell migration	34	192	0.00017
GO:1902533	positive regulation of intracellular signal transduction	91	678	0.00017
GO:2000146	negative regulation of cell motility	35	200	0.00018
GO:0007435	salivary gland morphogenesis	9	24	0.00018
GO:0036314	response to sterol	9	24	0.00018
GO:0012501	programmed cell death	168	1401	0.00018
GO:0002831	regulation of response to biotic stimulus	43	264	0.00018
GO:0060840	artery development	16	64	0.00019
GO:0043112	receptor metabolic process	27	140	0.00019
GO:0019216	regulation of lipid metabolic process	47	297	0.00019
GO:0045088	regulation of innate immune response	34	193	0.00019
GO:0000165	MAPK cascade	82	599	0.00019
GO:0006935	chemotaxis	55	364	0.00019
GO:0072376	protein activation cascade	6	11	0.00019
GO:0072378	blood coagulation, fibrin clot formation	6	11	0.00019
GO:0006936	muscle contraction	32	178	0.0002
GO:0051271	negative regulation of cellular component movement	38	225	0.0002
GO:0003012	muscle system process	39	234	0.00022
GO:0042330	taxis	55	366	0.00022
GO:0002694	regulation of leukocyte activation	45	283	0.00023
GO:0061138	morphogenesis of a branching epithelium	24	120	0.00024
GO:0090288	negative regulation of cellular response to growth factor stimulus	23	113	0.00024
GO:1903035	negative regulation of response to wounding	14	53	0.00025
GO:0003203	endocardial cushion morphogenesis	9	25	0.00026
GO:0001763	morphogenesis of a branching structure	25	128	0.00026
GO:0044267	cellular protein metabolic process	408	3841	0.00027
GO:0009101	glycoprotein biosynthetic process	40	244	0.00027
GO:0002793	positive regulation of peptide secretion	24	121	0.00027
GO:1903034	regulation of response to wounding	22	107	0.00028
GO:0009893	positive regulation of metabolic process	291	2638	0.00029
GO:0002440	production of molecular mediator of immune response	25	129	0.0003
GO:0043589	skin morphogenesis	5	8	0.0003
GO:0060548	negative regulation of cell death	89	671	0.00031
GO:0010466	negative regulation of peptidase activity	24	122	0.00031
GO:0016032	viral process	101	781	0.00031
GO:0006898	receptor-mediated endocytosis	30	167	0.00031
GO:0035455	response to interferon-alpha	7	16	0.00032
GO:0060445	branching involved in salivary gland morphogenesis	7	16	0.00032
GO:0071360	cellular response to exogenous dsRNA	7	16	0.00032
GO:0040013	negative regulation of locomotion	37	222	0.00032
GO:0043588	skin development	28	152	0.00032
GO:1903531	negative regulation of secretion by cell	19	87	0.00032
GO:0022008	neurogenesis	134	1091	0.00033
GO:0018057	peptidyl-lysine oxidation	4	5	0.00034
GO:0035912	dorsal aorta morphogenesis	4	5	0.00034
GO:0038165	oncostatin-M-mediated signaling pathway	4	5	0.00034
GO:0043542	endothelial cell migration	30	168	0.00035
GO:0006811	ion transport	110	867	0.00035
GO:0031325	positive regulation of cellular metabolic process	261	2341	0.00035
GO:0061082	myeloid leukocyte cytokine production	9	26	0.00036
GO:0071407	cellular response to organic cyclic compound	55	373	0.00036
GO:0031343	positive regulation of cell killing	8	21	0.00037
GO:0035909	aorta morphogenesis	8	21	0.00037
GO:0030182	neuron differentiation	115	915	0.00037
GO:0014909	smooth muscle cell migration	14	55	0.00038
GO:0006027	glycosaminoglycan catabolic process	12	43	0.00039
GO:0032835	glomerulus development	12	43	0.00039
GO:0043069	negative regulation of programmed cell death	81	604	0.00041
GO:0051173	positive regulation of nitrogen compound metabolic process	248	2216	0.00041
GO:0006954	inflammatory response	55	375	0.00042
GO:1901652	response to peptide	54	367	0.00043
GO:0061383	trabecula morphogenesis	10	32	0.00044
GO:1901699	cellular response to nitrogen compound	65	463	0.00045
GO:0007159	leukocyte cell-cell adhesion	32	186	0.00045
GO:0051248	negative regulation of protein metabolic process	100	780	0.00046
GO:0002683	negative regulation of immune system process	42	267	0.00046
GO:0001959	regulation of cytokine-mediated signaling pathway	23	118	0.00047
GO:0010951	negative regulation of endopeptidase activity	23	118	0.00047
GO:0051402	neuron apoptotic process	30	171	0.00048
GO:0003208	cardiac ventricle morphogenesis	11	38	0.00048
GO:0071559	response to transforming growth factor beta	31	179	0.00049
GO:0022407	regulation of cell-cell adhesion	38	235	0.00049
GO:0002224	toll-like receptor signaling pathway	21	104	0.0005
GO:0007431	salivary gland development	9	27	0.0005
GO:0010604	positive regulation of macromolecule metabolic process	270	2445	0.0005
GO:0002576	platelet degranulation	18	83	0.00051
GO:0097028	dendritic cell differentiation	8	22	0.00053
GO:0031349	positive regulation of defense response	35	212	0.00055
GO:0043687	post-translational protein modification	44	286	0.00056
GO:0048878	chemical homeostasis	87	665	0.00056
GO:0070482	response to oxygen levels	46	303	0.00057
GO:0090092	regulation of transmembrane receptor protein serine/threonine kinase signaling pathway	29	165	0.00057
GO:0003018	vascular process in circulatory system	20	98	0.00058
GO:0001666	response to hypoxia	42	270	0.00059
GO:0001916	positive regulation of T cell mediated cytotoxicity	6	13	0.00061
GO:0071404	cellular response to low-density lipoprotein particle stimulus	6	13	0.00061
GO:0072574	hepatocyte proliferation	6	13	0.00061
GO:0072575	epithelial cell proliferation involved in liver morphogenesis	6	13	0.00061
GO:0006026	aminoglycan catabolic process	12	45	0.00062
GO:0002716	negative regulation of natural killer cell mediated immunity	5	9	0.00063
GO:0045953	negative regulation of natural killer cell mediated cytotoxicity	5	9	0.00063
GO:1901701	cellular response to oxygen-containing compound	99	778	0.00063
GO:0050792	regulation of viral process	29	166	0.00063
GO:0099536	synaptic signaling	54	373	0.00064
GO:0070374	positive regulation of ERK1 and ERK2 cascade	20	99	0.00067
GO:0006939	smooth muscle contraction	14	58	0.00068
GO:0001881	receptor recycling	9	28	0.00068
GO:0001906	cell killing	15	65	0.00073
GO:0014812	muscle cell migration	15	65	0.00073
GO:0099537	trans-synaptic signaling	52	358	0.00074
GO:0003176	aortic valve development	8	23	0.00075
GO:0055010	ventricular cardiac muscle tissue morphogenesis	8	23	0.00075
GO:0001912	positive regulation of leukocyte mediated cytotoxicity	7	18	0.00075
GO:0001919	regulation of receptor recycling	7	18	0.00075
GO:0003272	endocardial cushion formation	7	18	0.00075
GO:0031579	membrane raft organization	7	18	0.00075
GO:0036315	cellular response to sterol	7	18	0.00075
GO:0002886	regulation of myeloid leukocyte mediated immunity	10	34	0.00076
GO:0034381	plasma lipoprotein particle clearance	10	34	0.00076
GO:0001101	response to acid chemical	37	232	0.00076
GO:0031175	neuron projection development	90	699	0.00077
GO:0009725	response to hormone	83	635	0.00078
GO:0036293	response to decreased oxygen levels	43	282	0.00078
GO:0070997	neuron death	40	257	0.00078
GO:0002526	acute inflammatory response	11	40	0.00078
GO:0045926	negative regulation of growth	30	176	0.00078
GO:0030168	platelet activation	19	93	0.00078
GO:0051960	regulation of nervous system development	81	617	0.00079
GO:0045069	regulation of viral genome replication	17	79	0.00079
GO:1903510	mucopolysaccharide metabolic process	17	79	0.00079
GO:0016310	phosphorylation	193	1690	0.0008
GO:0002477	antigen processing and presentation of exogenous peptide antigen via MHC class Ib	3	3	0.0008
GO:0007598	blood coagulation, extrinsic pathway	3	3	0.0008
GO:0060332	positive regulation of response to interferon-gamma	3	3	0.0008
GO:0060335	positive regulation of interferon-gamma-mediated signaling pathway	3	3	0.0008
GO:0061771	response to caloric restriction	3	3	0.0008
GO:1900623	regulation of monocyte aggregation	3	3	0.0008
GO:1900625	positive regulation of monocyte aggregation	3	3	0.0008
GO:1901664	regulation of NAD+ ADP-ribosyltransferase activity	3	3	0.0008
GO:1901666	positive regulation of NAD+ ADP-ribosyltransferase activity	3	3	0.0008
GO:1903241	U2-type prespliceosome assembly	3	3	0.0008
GO:2000097	regulation of smooth muscle cell-matrix adhesion	3	3	0.0008
GO:0030162	regulation of proteolysis	68	500	0.0008
GO:0017157	regulation of exocytosis	24	130	0.00081
GO:0090257	regulation of muscle system process	24	130	0.00081
GO:0006793	phosphorus metabolic process	258	2342	0.00082
GO:0043066	negative regulation of apoptotic process	78	591	0.00084
GO:0050678	regulation of epithelial cell proliferation	36	225	0.00084
GO:0006915	apoptotic process	159	1358	0.00084
GO:1903522	regulation of blood circulation	25	138	0.00085
GO:0050708	regulation of protein secretion	35	217	0.00085
GO:0019079	viral genome replication	20	101	0.00087
GO:0007179	transforming growth factor beta receptor signaling pathway	26	146	0.00088
GO:0031214	biomineral tissue development	19	94	0.0009
GO:0110148	biomineralization	19	94	0.0009
GO:0007268	chemical synaptic transmission	51	353	0.00094
GO:0098916	anterograde trans-synaptic signaling	51	353	0.00094
GO:0003170	heart valve development	12	47	0.00095
GO:0022409	positive regulation of cell-cell adhesion	25	139	0.00095
GO:0035907	dorsal aorta development	4	6	0.00095
GO:0043301	negative regulation of leukocyte degranulation	4	6	0.00095
GO:0048861	leukemia inhibitory factor signaling pathway	4	6	0.00095
GO:0090118	receptor-mediated endocytosis involved in cholesterol transport	4	6	0.00095
GO:2000646	positive regulation of receptor catabolic process	4	6	0.00095
GO:0032880	regulation of protein localization	90	704	0.00096
GO:0048844	artery morphogenesis	11	41	0.00098
GO:0002791	regulation of peptide secretion	36	227	0.00099
GO:0006491	N-glycan processing	6	14	0.00099
GO:0018149	peptide cross-linking	6	14	0.00099
GO:0032620	interleukin-17 production	6	14	0.00099
GO:0061081	positive regulation of myeloid leukocyte cytokine production involved in immune response	6	14	0.00099
GO:0072576	liver morphogenesis	6	14	0.00099
GO:0007266	Rho protein signal transduction	20	102	0.00099
GO:0043412	macromolecule modification	343	3221	0.001
GO:0060627	regulation of vesicle-mediated transport	52	363	0.00103
GO:0002695	negative regulation of leukocyte activation	19	95	0.00103
GO:0034329	cell junction assembly	41	269	0.00103
GO:0050767	regulation of neurogenesis	74	559	0.00104
GO:1903305	regulation of regulated secretory pathway	18	88	0.00105
GO:0006897	endocytosis	54	381	0.00106
GO:0010955	negative regulation of protein processing	7	19	0.00109
GO:1903318	negative regulation of protein maturation	7	19	0.00109
GO:0051223	regulation of protein transport	62	453	0.00115
GO:0006984	ER-nucleus signaling pathway	12	48	0.00116
GO:0032660	regulation of interleukin-17 production	5	10	0.00116
GO:0062042	regulation of cardiac epithelial to mesenchymal transition	5	10	0.00116
GO:2000644	regulation of receptor catabolic process	5	10	0.00116
GO:0001910	regulation of leukocyte mediated cytotoxicity	9	30	0.00118
GO:0003229	ventricular cardiac muscle tissue development	9	30	0.00118
GO:0031952	regulation of protein autophosphorylation	11	42	0.00122
GO:0060389	pathway-restricted SMAD protein phosphorylation	11	42	0.00122
GO:0042476	odontogenesis	16	75	0.00123
GO:0050918	positive chemotaxis	10	36	0.00124
GO:0090087	regulation of peptide transport	63	464	0.00129
GO:0060537	muscle tissue development	38	247	0.0013
GO:0001503	ossification	42	281	0.00133
GO:0042592	homeostatic process	140	1187	0.00133
GO:0010628	positive regulation of gene expression	177	1549	0.00133
GO:0098742	cell-cell adhesion via plasma-membrane adhesion molecules	23	127	0.00135
GO:1903037	regulation of leukocyte cell-cell adhesion	28	166	0.00136
GO:0071560	cellular response to transforming growth factor beta stimulus	29	174	0.00136
GO:0006929	substrate-dependent cell migration	8	25	0.00139
GO:0034383	low-density lipoprotein particle clearance	8	25	0.00139
GO:0060317	cardiac epithelial to mesenchymal transition	8	25	0.00139
GO:1905314	semi-lunar valve development	8	25	0.00139
GO:0048008	platelet-derived growth factor receptor signaling pathway	12	49	0.0014
GO:0015698	inorganic anion transport	17	83	0.00141
GO:0070372	regulation of ERK1 and ERK2 cascade	27	159	0.00148
GO:0006486	protein glycosylation	30	183	0.00149
GO:0043413	macromolecule glycosylation	30	183	0.00149
GO:0044706	multi-multicellular organism process	23	128	0.00151
GO:0042269	regulation of natural killer cell mediated cytotoxicity	6	15	0.00152
GO:0003197	endocardial cushion development	9	31	0.00153
GO:0002230	positive regulation of defense response to virus by host	7	20	0.00154
GO:0061384	heart trabecula morphogenesis	7	20	0.00154
GO:0007399	nervous system development	179	1574	0.00155
GO:0043434	response to peptide hormone	45	309	0.00156
GO:0050680	negative regulation of epithelial cell proliferation	18	91	0.00157
GO:0030324	lung development	22	121	0.00161
GO:0090263	positive regulation of canonical Wnt signaling pathway	22	121	0.00161
GO:0006796	phosphate-containing compound metabolic process	253	2318	0.00162
GO:0010717	regulation of epithelial to mesenchymal transition	15	70	0.00164
GO:0071417	cellular response to organonitrogen compound	58	424	0.00166
GO:0006812	cation transport	76	588	0.00175
GO:0043523	regulation of neuron apoptotic process	25	145	0.00176
GO:0007162	negative regulation of cell adhesion	30	185	0.00177
GO:0048660	regulation of smooth muscle cell proliferation	18	92	0.00179
GO:0042632	cholesterol homeostasis	11	44	0.00184
GO:0098660	inorganic ion transmembrane transport	58	426	0.00186
GO:0010720	positive regulation of cell development	52	373	0.00188
GO:0030512	negative regulation of transforming growth factor beta receptor signaling pathway	14	64	0.00189
GO:0007613	memory	15	71	0.00191
GO:0035150	regulation of tube size	15	71	0.00191
GO:0035296	regulation of tube diameter	15	71	0.00191
GO:0097746	regulation of blood vessel diameter	15	71	0.00191
GO:0033993	response to lipid	71	544	0.00191
GO:0060415	muscle tissue morphogenesis	10	38	0.00194
GO:0050778	positive regulation of immune response	50	356	0.00195
GO:0001911	negative regulation of leukocyte mediated cytotoxicity	5	11	0.00197
GO:0001921	positive regulation of receptor recycling	5	11	0.00197
GO:0060841	venous blood vessel development	5	11	0.00197
GO:0070278	extracellular matrix constituent secretion	5	11	0.00197
GO:2000345	regulation of hepatocyte proliferation	5	11	0.00197
GO:0043549	regulation of kinase activity	81	637	0.00199
GO:0048659	smooth muscle cell proliferation	18	93	0.00203
GO:0001822	kidney development	32	203	0.00203
GO:0002703	regulation of leukocyte mediated immunity	20	108	0.00206
GO:0001553	luteinization	4	7	0.00206
GO:0072224	metanephric glomerulus development	4	7	0.00206
GO:1905005	regulation of epithelial to mesenchymal transition involved in endocardial cushion formation	4	7	0.00206
GO:0035556	intracellular signal transduction	214	1934	0.0021
GO:0070723	response to cholesterol	7	21	0.00213
GO:0071359	cellular response to dsRNA	7	21	0.00213
GO:0070371	ERK1 and ERK2 cascade	28	171	0.00214
GO:0008016	regulation of heart contraction	21	116	0.00215
GO:1903039	positive regulation of leukocyte cell-cell adhesion	21	116	0.00215
GO:0050728	negative regulation of inflammatory response	16	79	0.00217
GO:0050921	positive regulation of chemotaxis	16	79	0.00217
GO:0030879	mammary gland development	19	101	0.00218
GO:0010035	response to inorganic substance	50	358	0.00219
GO:0006029	proteoglycan metabolic process	14	65	0.0022
GO:0061337	cardiac conduction	14	65	0.0022
GO:1903845	negative regulation of cellular response to transforming growth factor beta stimulus	14	65	0.0022
GO:0055092	sterol homeostasis	11	45	0.00223
GO:0002715	regulation of natural killer cell mediated immunity	6	16	0.00225
GO:0044342	type B pancreatic cell proliferation	6	16	0.00225
GO:0030218	erythrocyte differentiation	18	94	0.0023
GO:0030278	regulation of ossification	24	140	0.00233
GO:0072593	reactive oxygen species metabolic process	28	172	0.00234
GO:0000902	cell morphogenesis	90	725	0.00236
GO:0003179	heart valve morphogenesis	10	39	0.00239
GO:0010171	body morphogenesis	10	39	0.00239
GO:0060393	regulation of pathway-restricted SMAD protein phosphorylation	10	39	0.00239
GO:0010862	positive regulation of pathway-restricted SMAD protein phosphorylation	8	27	0.00241
GO:0043300	regulation of leukocyte degranulation	8	27	0.00241
GO:0090504	epiboly	8	27	0.00241
GO:0043408	regulation of MAPK cascade	62	467	0.00242
GO:0034101	erythrocyte homeostasis	19	102	0.00245
GO:0035272	exocrine system development	9	33	0.00247
GO:0030323	respiratory tube development	22	125	0.00248
GO:0070167	regulation of biomineral tissue development	13	59	0.00253
GO:0110149	regulation of biomineralization	13	59	0.00253
GO:0060047	heart contraction	23	133	0.00253
GO:0002705	positive regulation of leukocyte mediated immunity	14	66	0.00256
GO:0002832	negative regulation of response to biotic stimulus	14	66	0.00256
GO:0061458	reproductive system development	42	291	0.00261
GO:1901214	regulation of neuron death	34	223	0.00264
GO:0042698	ovulation cycle	11	46	0.00269
GO:0010942	positive regulation of cell death	69	533	0.0027
GO:0090101	negative regulation of transmembrane receptor protein serine/threonine kinase signaling pathway	17	88	0.00273
GO:0055085	transmembrane transport	105	871	0.00274
GO:0060348	bone development	25	150	0.00283
GO:0035456	response to interferon-beta	7	22	0.00287
GO:0014068	positive regulation of phosphatidylinositol 3-kinase signaling	12	53	0.00287
GO:0017015	regulation of transforming growth factor beta receptor signaling pathway	18	96	0.00292
GO:0007229	integrin-mediated signaling pathway	15	74	0.00292
GO:0060760	positive regulation of response to cytokine stimulus	10	40	0.00293
GO:0001655	urogenital system development	35	233	0.00296
GO:0001867	complement activation, lectin pathway	3	4	0.00298
GO:0010757	negative regulation of plasminogen activation	3	4	0.00298
GO:0014831	gastro-intestinal system smooth muscle contraction	3	4	0.00298
GO:0032740	positive regulation of interleukin-17 production	3	4	0.00298
GO:0042270	protection from natural killer cell mediated cytotoxicity	3	4	0.00298
GO:0046813	receptor-mediated virion attachment to host cell	3	4	0.00298
GO:0061302	smooth muscle cell-matrix adhesion	3	4	0.00298
GO:0070487	monocyte aggregation	3	4	0.00298
GO:0071838	cell proliferation in bone marrow	3	4	0.00298
GO:1905292	regulation of neural crest cell differentiation	3	4	0.00298
GO:2000508	regulation of dendritic cell chemotaxis	3	4	0.00298
GO:2000510	positive regulation of dendritic cell chemotaxis	3	4	0.00298
GO:0000904	cell morphogenesis involved in differentiation	68	526	0.00299
GO:0072001	renal system development	32	208	0.00301
GO:0010632	regulation of epithelial cell migration	28	175	0.00302
GO:2001236	regulation of extrinsic apoptotic signaling pathway	22	127	0.00303
GO:0060828	regulation of canonical Wnt signaling pathway	34	225	0.00306
GO:0032269	negative regulation of cellular protein metabolic process	91	741	0.00307
GO:0098739	import across plasma membrane	17	89	0.00308
GO:1904645	response to amyloid-beta	9	34	0.00309
GO:0001937	negative regulation of endothelial cell proliferation	8	28	0.00311
GO:0031342	negative regulation of cell killing	5	12	0.00312
GO:0042730	fibrinolysis	5	12	0.00312
GO:0001914	regulation of T cell mediated cytotoxicity	6	17	0.0032
GO:0010575	positive regulation of vascular endothelial growth factor production	6	17	0.0032
GO:0034377	plasma lipoprotein particle assembly	6	17	0.0032
GO:0003231	cardiac ventricle development	16	82	0.00323
GO:0051346	negative regulation of hydrolase activity	38	260	0.00327
GO:1903844	regulation of cellular response to transforming growth factor beta stimulus	18	97	0.00328
GO:0030099	myeloid cell differentiation	41	286	0.0033
GO:0030111	regulation of Wnt signaling pathway	41	286	0.0033
GO:1901565	organonitrogen compound catabolic process	122	1040	0.00331
GO:0043269	regulation of ion transport	45	321	0.00332
GO:0050801	ion homeostasis	58	437	0.00332
GO:0034220	ion transmembrane transport	75	593	0.00332
GO:0006986	response to unfolded protein	26	160	0.00337
GO:0051492	regulation of stress fiber assembly	14	68	0.00343
GO:0031344	regulation of cell projection organization	68	529	0.00343
GO:0071706	tumor necrosis factor superfamily cytokine production	17	90	0.00348
GO:0006457	protein folding	29	185	0.0035
GO:0048644	muscle organ morphogenesis	10	41	0.00356
GO:1903317	regulation of protein maturation	10	41	0.00356
GO:0051338	regulation of transferase activity	90	736	0.00365
GO:0006937	regulation of muscle contraction	16	83	0.00366
GO:0035637	multicellular organismal signaling	16	83	0.00366
GO:0048598	embryonic morphogenesis	53	394	0.00369
GO:0070085	glycosylation	30	194	0.0037
GO:0002221	pattern recognition receptor signaling pathway	24	145	0.00373
GO:0006836	neurotransmitter transport	24	145	0.00373
GO:0070201	regulation of establishment of protein localization	62	476	0.00378
GO:0007171	activation of transmembrane receptor protein tyrosine kinase activity	4	8	0.00382
GO:0021681	cerebellar granular layer development	4	8	0.00382
GO:0032488	Cdc42 protein signal transduction	4	8	0.00382
GO:0033327	Leydig cell differentiation	4	8	0.00382
GO:0072132	mesenchyme morphogenesis	9	35	0.00383
GO:1903779	regulation of cardiac conduction	9	35	0.00383
GO:0038127	ERBB signaling pathway	19	106	0.00384
GO:0001885	endothelial cell development	11	48	0.00384
GO:0001909	leukocyte mediated cytotoxicity	11	48	0.00384
GO:0060070	canonical Wnt signaling pathway	37	254	0.00389
GO:0050729	positive regulation of inflammatory response	14	69	0.00394
GO:0014911	positive regulation of smooth muscle cell migration	8	29	0.00395
GO:0032757	positive regulation of interleukin-8 production	8	29	0.00395
GO:0043330	response to exogenous dsRNA	8	29	0.00395
GO:0061098	positive regulation of protein tyrosine kinase activity	8	29	0.00395
GO:1904036	negative regulation of epithelial cell apoptotic process	8	29	0.00395
GO:1903725	regulation of phospholipid metabolic process	13	62	0.004
GO:0050920	regulation of chemotaxis	22	130	0.00407
GO:0071347	cellular response to interleukin-1	22	130	0.00407
GO:0070555	response to interleukin-1	24	146	0.00408
GO:0043524	negative regulation of neuron apoptotic process	18	99	0.00412
GO:0030038	contractile actin filament bundle assembly	16	84	0.00415
GO:0043149	stress fiber assembly	16	84	0.00415
GO:0019882	antigen processing and presentation	27	171	0.00428
GO:1902531	regulation of intracellular signal transduction	148	1303	0.00433
GO:0042129	regulation of T cell proliferation	15	77	0.00435
GO:0120035	regulation of plasma membrane bounded cell projection organization	67	525	0.00435
GO:0043200	response to amino acid	17	92	0.0044
GO:0010574	regulation of vascular endothelial growth factor production	6	18	0.00443
GO:0060541	respiratory system development	23	139	0.00448
GO:0051604	protein maturation	31	205	0.00451
GO:0006487	protein N-linked glycosylation	13	63	0.00462
GO:0043462	regulation of ATPase activity	13	63	0.00462
GO:0010544	negative regulation of platelet activation	5	13	0.00468
GO:0010934	macrophage cytokine production	5	13	0.00468
GO:0035729	cellular response to hepatocyte growth factor stimulus	5	13	0.00468
GO:0048012	hepatocyte growth factor receptor signaling pathway	5	13	0.00468
GO:0048532	anatomical structure arrangement	5	13	0.00468
GO:0070831	basement membrane assembly	5	13	0.00468
GO:0051222	positive regulation of protein transport	38	266	0.00484
GO:0010634	positive regulation of epithelial cell migration	20	116	0.00484
GO:0044092	negative regulation of molecular function	89	734	0.00485
GO:0030177	positive regulation of Wnt signaling pathway	24	148	0.00486
GO:0003015	heart process	23	140	0.0049
GO:0035966	response to topologically incorrect protein	28	181	0.00491
GO:0097191	extrinsic apoptotic signaling pathway	28	181	0.00491
GO:0010565	regulation of cellular ketone metabolic process	22	132	0.00491
GO:0002704	negative regulation of leukocyte mediated immunity	7	24	0.00494
GO:0009187	cyclic nucleotide metabolic process	7	24	0.00494
GO:0033003	regulation of mast cell activation	7	24	0.00494
GO:0030574	collagen catabolic process	8	30	0.00495
GO:0055008	cardiac muscle tissue morphogenesis	8	30	0.00495
GO:0043410	positive regulation of MAPK cascade	45	328	0.00498
GO:0014706	striated muscle tissue development	34	232	0.00501
GO:1901653	cellular response to peptide	39	276	0.00524
GO:0007044	cell-substrate junction assembly	16	86	0.00527
GO:0007611	learning or memory	24	149	0.0053
GO:0048002	antigen processing and presentation of peptide antigen	24	149	0.0053
GO:0007507	heart development	52	392	0.00532
GO:0007565	female pregnancy	20	117	0.00534
GO:2001023	regulation of response to drug	11	50	0.00535
GO:0033002	muscle cell proliferation	22	133	0.00538
GO:0033674	positive regulation of kinase activity	54	411	0.00555
GO:0018193	peptidyl-amino acid modification	109	930	0.00559
GO:0042326	negative regulation of phosphorylation	46	339	0.00559
GO:0030855	epithelial cell differentiation	49	366	0.00562
GO:0043065	positive regulation of apoptotic process	63	494	0.00568
GO:0019674	NAD metabolic process	9	37	0.0057
GO:0032365	intracellular lipid transport	9	37	0.0057
GO:0071772	response to BMP	18	102	0.0057
GO:0071773	cellular response to BMP stimulus	18	102	0.0057
GO:1901136	carbohydrate derivative catabolic process	23	142	0.00585
GO:0110020	regulation of actomyosin structure organization	14	72	0.00587
GO:0050867	positive regulation of cell activation	27	175	0.00588
GO:0032640	tumor necrosis factor production	16	87	0.00591
GO:0003180	aortic valve morphogenesis	6	19	0.00597
GO:0008045	motor neuron axon guidance	6	19	0.00597
GO:0060055	angiogenesis involved in wound healing	6	19	0.00597
GO:0060330	regulation of response to interferon-gamma	6	19	0.00597
GO:0060334	regulation of interferon-gamma-mediated signaling pathway	6	19	0.00597
GO:2000352	negative regulation of endothelial cell apoptotic process	6	19	0.00597
GO:0048608	reproductive structure development	40	287	0.00599
GO:0008585	female gonad development	13	65	0.0061
GO:2001238	positive regulation of extrinsic apoptotic signaling pathway	10	44	0.00611
GO:0060443	mammary gland morphogenesis	8	31	0.00614
GO:1904646	cellular response to amyloid-beta	8	31	0.00614
GO:0050877	nervous system process	59	459	0.00619
GO:0098655	cation transmembrane transport	58	450	0.00624
GO:0002711	positive regulation of T cell mediated immunity	7	25	0.00632
GO:0030201	heparan sulfate proteoglycan metabolic process	7	25	0.00632
GO:1900181	negative regulation of protein localization to nucleus	7	25	0.00632
GO:0001765	membrane raft assembly	4	9	0.00638
GO:0046641	positive regulation of alpha-beta T cell proliferation	4	9	0.00638
GO:0061469	regulation of type B pancreatic cell proliferation	4	9	0.00638
GO:0070486	leukocyte aggregation	4	9	0.00638
GO:0008202	steroid metabolic process	29	193	0.00644
GO:0002262	myeloid cell homeostasis	20	119	0.00648
GO:0001933	negative regulation of protein phosphorylation	43	315	0.00651
GO:0030178	negative regulation of Wnt signaling pathway	26	168	0.00652
GO:0030030	cell projection organization	131	1150	0.00657
GO:0045446	endothelial cell differentiation	14	73	0.00665
GO:0046660	female sex differentiation	14	73	0.00665
GO:0030097	hemopoiesis	73	591	0.00667
GO:0003198	epithelial to mesenchymal transition involved in endocardial cushion formation	5	14	0.00673
GO:0032933	SREBP signaling pathway	5	14	0.00673
GO:0050926	regulation of positive chemotaxis	5	14	0.00673
GO:0050927	positive regulation of positive chemotaxis	5	14	0.00673
GO:0071501	cellular response to sterol depletion	5	14	0.00673
GO:0010718	positive regulation of epithelial to mesenchymal transition	9	38	0.00686
GO:0050886	endocrine process	9	38	0.00686
GO:0002428	antigen processing and presentation of peptide antigen via MHC class Ib	3	5	0.00694
GO:0002887	negative regulation of myeloid leukocyte mediated immunity	3	5	0.00694
GO:0014821	phasic smooth muscle contraction	3	5	0.00694
GO:0035860	glial cell-derived neurotrophic factor receptor signaling pathway	3	5	0.00694
GO:0060666	dichotomous subdivision of terminal units involved in salivary gland branching	3	5	0.00694
GO:0061643	chemorepulsion of axon	3	5	0.00694
GO:0072239	metanephric glomerulus vasculature development	3	5	0.00694
GO:1900748	positive regulation of vascular endothelial growth factor signaling pathway	3	5	0.00694
GO:0051099	positive regulation of binding	23	144	0.00694
GO:0060349	bone morphogenesis	13	66	0.00696
GO:0043620	regulation of DNA-templated transcription in response to stress	18	104	0.007
GO:0009056	catabolic process	222	2065	0.00702
GO:0043068	positive regulation of programmed cell death	63	499	0.00708
GO:0002573	myeloid leukocyte differentiation	21	128	0.00709
GO:0198738	cell-cell signaling by wnt	52	398	0.00717
GO:0001508	action potential	12	59	0.00719
GO:0030301	cholesterol transport	12	59	0.00719
GO:0070542	response to fatty acid	12	59	0.00719
GO:0032781	positive regulation of ATPase activity	10	45	0.00721
GO:0033627	cell adhesion mediated by integrin	10	45	0.00721
GO:0098659	inorganic cation import across plasma membrane	10	45	0.00721
GO:0099587	inorganic ion import across plasma membrane	10	45	0.00721
GO:0150115	cell-substrate junction organization	16	89	0.0074
GO:0045807	positive regulation of endocytosis	14	74	0.00752
GO:1901215	negative regulation of neuron death	23	145	0.00755
GO:0060562	epithelial tube morphogenesis	32	221	0.00758
GO:0002478	antigen processing and presentation of exogenous peptide antigen	22	137	0.00767
GO:1903706	regulation of hemopoiesis	43	318	0.00768
GO:0048666	neuron development	91	766	0.00771
GO:0045216	cell-cell junction organization	21	129	0.00775
GO:0031400	negative regulation of protein modification process	59	464	0.00776
GO:0071456	cellular response to hypoxia	25	162	0.00782
GO:0007616	long-term memory	6	20	0.00787
GO:0032366	intracellular sterol transport	6	20	0.00787
GO:0032367	intracellular cholesterol transport	6	20	0.00787
GO:0065005	protein-lipid complex assembly	6	20	0.00787
GO:1905209	positive regulation of cardiocyte differentiation	6	20	0.00787
GO:0035690	cellular response to drug	38	274	0.00787
GO:0046545	development of primary female sexual characteristics	13	67	0.00792
GO:0120036	plasma membrane bounded cell projection organization	128	1127	0.00793
GO:0014066	regulation of phosphatidylinositol 3-kinase signaling	15	82	0.00794
GO:0044319	wound healing, spreading of cells	7	26	0.00797
GO:0050691	regulation of defense response to virus by host	7	26	0.00797
GO:0086065	cell communication involved in cardiac conduction	7	26	0.00797
GO:0090505	epiboly involved in wound healing	7	26	0.00797
GO:0032330	regulation of chondrocyte differentiation	9	39	0.0082
GO:0032480	negative regulation of type I interferon production	9	39	0.0082
GO:0051347	positive regulation of transferase activity	61	484	0.00827
GO:0030509	BMP signaling pathway	17	98	0.00843
GO:0010975	regulation of neuron projection development	49	374	0.00844
GO:0001570	vasculogenesis	11	53	0.00845
GO:0002011	morphogenesis of an epithelial sheet	10	46	0.00847
GO:0032635	interleukin-6 production	14	75	0.00848
GO:0051128	regulation of cellular component organization	197	1820	0.00857
GO:0001300	chronological cell aging	2	2	0.00863
GO:0002519	natural killer cell tolerance induction	2	2	0.00863
GO:0006050	mannosamine metabolic process	2	2	0.00863
GO:0006051	N-acetylmannosamine metabolic process	2	2	0.00863
GO:0006982	response to lipid hydroperoxide	2	2	0.00863
GO:0014846	esophagus smooth muscle contraction	2	2	0.00863
GO:0019049	mitigation of host defenses by virus	2	2	0.00863
GO:0021784	postganglionic parasympathetic fiber development	2	2	0.00863
GO:0030432	peristalsis	2	2	0.00863
GO:0030683	mitigation of host immune response by virus	2	2	0.00863
GO:0032765	positive regulation of mast cell cytokine production	2	2	0.00863
GO:0033693	neurofilament bundle assembly	2	2	0.00863
GO:0042883	cysteine transport	2	2	0.00863
GO:0045110	intermediate filament bundle assembly	2	2	0.00863
GO:0060371	regulation of atrial cardiac muscle cell membrane depolarization	2	2	0.00863
GO:0060414	aorta smooth muscle tissue morphogenesis	2	2	0.00863
GO:0072223	metanephric glomerular mesangium development	2	2	0.00863
GO:0072262	metanephric glomerular mesangial cell proliferation involved in metanephros development	2	2	0.00863
GO:0097029	mature conventional dendritic cell differentiation	2	2	0.00863
GO:1901329	regulation of odontoblast differentiation	2	2	0.00863
GO:1901492	positive regulation of lymphangiogenesis	2	2	0.00863
GO:1905595	regulation of low-density lipoprotein particle receptor binding	2	2	0.00863
GO:2000098	negative regulation of smooth muscle cell-matrix adhesion	2	2	0.00863
GO:2000346	negative regulation of hepatocyte proliferation	2	2	0.00863
GO:0032680	regulation of tumor necrosis factor production	15	83	0.00889
GO:0051649	establishment of localization in cell	223	2087	0.00909
GO:0032374	regulation of cholesterol transport	8	33	0.00916
GO:0042130	negative regulation of T cell proliferation	8	33	0.00916
GO:2000826	regulation of heart morphogenesis	8	33	0.00916
GO:1905952	regulation of lipid localization	16	91	0.00916
GO:0010875	positive regulation of cholesterol efflux	5	15	0.00934
GO:0035025	positive regulation of Rho protein signal transduction	5	15	0.00934
GO:0035728	response to hepatocyte growth factor	5	15	0.00934
GO:0071397	cellular response to cholesterol	5	15	0.00934
GO:1903306	negative regulation of regulated secretory pathway	5	15	0.00934
GO:0045860	positive regulation of protein kinase activity	48	367	0.00936
GO:0023061	signal release	43	322	0.0095
GO:0002698	negative regulation of immune effector process	14	76	0.00954
GO:0032231	regulation of actin filament bundle assembly	14	76	0.00954
GO:0070613	regulation of protein processing	9	40	0.00973
GO:0002792	negative regulation of peptide secretion	11	54	0.00975
GO:0034109	homotypic cell-cell adhesion	11	54	0.00975
GO:0045861	negative regulation of proteolysis	29	199	0.00979
GO:0019884	antigen processing and presentation of exogenous antigen	22	140	0.00985
GO:0031643	positive regulation of myelination	4	10	0.00986
GO:0032816	positive regulation of natural killer cell activation	4	10	0.00986
GO:0036500	ATF6-mediated unfolded protein response	4	10	0.00986
GO:1902430	negative regulation of amyloid-beta formation	4	10	0.00986
GO:1903054	negative regulation of extracellular matrix organization	4	10	0.00986
GO:0002027	regulation of heart rate	10	47	0.00988
GO:0030166	proteoglycan biosynthetic process	10	47	0.00988
GO:0032387	negative regulation of intracellular transport	10	47	0.00988
GO:0060291	long-term synaptic potentiation	10	47	0.00988
GO:0060416	response to growth hormone	7	27	0.00992
GO:1900026	positive regulation of substrate adhesion-dependent cell spreading	7	27	0.00992
GO:0034446	substrate adhesion-dependent cell spreading	15	84	0.00992
GO:0009636	response to toxic substance	43	323	0.01001
GO:0045089	positive regulation of innate immune response	21	132	0.01004
GO:1901566	organonitrogen compound biosynthetic process	153	1384	0.01009
GO:0060048	cardiac muscle contraction	13	69	0.01016
GO:0010573	vascular endothelial growth factor production	6	21	0.01017
GO:0032373	positive regulation of sterol transport	6	21	0.01017
GO:0032376	positive regulation of cholesterol transport	6	21	0.01017
GO:0045933	positive regulation of muscle contraction	6	21	0.01017
GO:0072012	glomerulus vasculature development	6	21	0.01017
GO:1990774	tumor necrosis factor secretion	6	21	0.01017
GO:0016485	protein processing	23	149	0.01042
GO:0016055	Wnt signaling pathway	51	397	0.01056
GO:0030308	negative regulation of cell growth	22	141	0.01068
GO:0006959	humoral immune response	12	62	0.01073
GO:0050804	modulation of chemical synaptic transmission	35	253	0.01086
GO:0032371	regulation of sterol transport	8	34	0.01102
GO:1903053	regulation of extracellular matrix organization	8	34	0.01102
GO:0003158	endothelium development	15	85	0.01104
GO:0006941	striated muscle contraction	15	85	0.01104
GO:0051588	regulation of neurotransmitter transport	15	85	0.01104
GO:1903555	regulation of tumor necrosis factor superfamily cytokine production	15	85	0.01104
GO:0045664	regulation of neuron differentiation	58	463	0.01113
GO:0060341	regulation of cellular localization	86	729	0.01126
GO:0045936	negative regulation of phosphate metabolic process	53	417	0.01134
GO:0001935	endothelial cell proliferation	17	101	0.01134
GO:0043618	regulation of transcription from RNA polymerase II promoter in response to stress	17	101	0.01134
GO:0031623	receptor internalization	13	70	0.01145
GO:0060761	negative regulation of response to cytokine stimulus	9	41	0.01147
GO:0070527	platelet aggregation	9	41	0.01147
GO:1903078	positive regulation of protein localization to plasma membrane	9	41	0.01147
GO:0007422	peripheral nervous system development	10	48	0.01147
GO:0051781	positive regulation of cell division	10	48	0.01147
GO:0098586	cellular response to virus	10	48	0.01147
GO:0099177	regulation of trans-synaptic signaling	35	254	0.01151
GO:0006979	response to oxidative stress	45	344	0.01157
GO:0010563	negative regulation of phosphorus metabolic process	53	418	0.01185
GO:0002228	natural killer cell mediated immunity	7	28	0.01219
GO:0042267	natural killer cell mediated cytotoxicity	7	28	0.01219
GO:0045687	positive regulation of glial cell differentiation	7	28	0.01219
GO:1901575	organic substance catabolic process	184	1704	0.01223
GO:0098662	inorganic cation transmembrane transport	50	391	0.01224
GO:0051017	actin filament bundle assembly	19	118	0.01228
GO:0045859	regulation of protein kinase activity	69	569	0.01232
GO:0051051	negative regulation of transport	38	282	0.01235
GO:1904951	positive regulation of establishment of protein localization	38	282	0.01235
GO:0048545	response to steroid hormone	31	220	0.01239
GO:0021953	central nervous system neuron differentiation	18	110	0.01242
GO:0048167	regulation of synaptic plasticity	18	110	0.01242
GO:0071229	cellular response to acid chemical	22	143	0.01251
GO:1905330	regulation of morphogenesis of an epithelium	22	143	0.01251
GO:0006968	cellular defense response	5	16	0.01256
GO:0006991	response to sterol depletion	5	16	0.01256
GO:0019511	peptidyl-proline hydroxylation	5	16	0.01256
GO:0032727	positive regulation of interferon-alpha production	5	16	0.01256
GO:0032814	regulation of natural killer cell activation	5	16	0.01256
GO:0060396	growth hormone receptor signaling pathway	5	16	0.01256
GO:0071378	cellular response to growth hormone stimulus	5	16	0.01256
GO:0006820	anion transport	47	364	0.01257
GO:0098656	anion transmembrane transport	26	177	0.01264
GO:0045596	negative regulation of cell differentiation	57	457	0.01281
GO:0015918	sterol transport	13	71	0.01286
GO:0000389	mRNA 3'-splice site recognition	3	6	0.01292
GO:0003253	cardiac neural crest cell migration involved in outflow tract morphogenesis	3	6	0.01292
GO:0006591	ornithine metabolic process	3	6	0.01292
GO:0009414	response to water deprivation	3	6	0.01292
GO:0014012	peripheral nervous system axon regeneration	3	6	0.01292
GO:0015014	heparan sulfate proteoglycan biosynthetic process, polysaccharide chain biosynthetic process	3	6	0.01292
GO:0032803	regulation of low-density lipoprotein particle receptor catabolic process	3	6	0.01292
GO:0032836	glomerular basement membrane development	3	6	0.01292
GO:0034384	high-density lipoprotein particle clearance	3	6	0.01292
GO:0040034	regulation of development, heterochronic	3	6	0.01292
GO:0042036	negative regulation of cytokine biosynthetic process	3	6	0.01292
GO:0051873	killing by host of symbiont cells	3	6	0.01292
GO:0060363	cranial suture morphogenesis	3	6	0.01292
GO:0072203	cell proliferation involved in metanephros development	3	6	0.01292
GO:0097048	dendritic cell apoptotic process	3	6	0.01292
GO:0098903	regulation of membrane repolarization during action potential	3	6	0.01292
GO:2000270	negative regulation of fibroblast apoptotic process	3	6	0.01292
GO:2000668	regulation of dendritic cell apoptotic process	3	6	0.01292
GO:0071453	cellular response to oxygen levels	27	186	0.013
GO:0051098	regulation of binding	39	292	0.01304
GO:0045637	regulation of myeloid cell differentiation	25	169	0.01314
GO:0001961	positive regulation of cytokine-mediated signaling pathway	8	35	0.01316
GO:0018208	peptidyl-proline modification	10	49	0.01325
GO:0042475	odontogenesis of dentin-containing tooth	10	49	0.01325
GO:0003206	cardiac chamber morphogenesis	14	79	0.01332
GO:0002532	production of molecular mediator involved in inflammatory response	9	42	0.01343
GO:0045685	regulation of glial cell differentiation	9	42	0.01343
GO:0007409	axonogenesis	43	329	0.01356
GO:0030968	endoplasmic reticulum unfolded protein response	18	111	0.01358
GO:0042391	regulation of membrane potential	29	204	0.01358
GO:0001649	osteoblast differentiation	24	161	0.01363
GO:0034976	response to endoplasmic reticulum stress	35	257	0.01365
GO:0045778	positive regulation of ossification	12	64	0.01375
GO:0002696	positive regulation of leukocyte activation	25	170	0.01409
GO:0034620	cellular response to unfolded protein	20	128	0.01426
GO:0051345	positive regulation of hydrolase activity	65	535	0.01428
GO:0030001	metal ion transport	55	441	0.01433
GO:0002507	tolerance induction	4	11	0.01437
GO:0006048	UDP-N-acetylglucosamine biosynthetic process	4	11	0.01437
GO:0006878	cellular copper ion homeostasis	4	11	0.01437
GO:0010935	regulation of macrophage cytokine production	4	11	0.01437
GO:0018401	peptidyl-proline hydroxylation to 4-hydroxy-L-proline	4	11	0.01437
GO:0097094	craniofacial suture morphogenesis	4	11	0.01437
GO:1905153	regulation of membrane invagination	4	11	0.01437
GO:0061418	regulation of transcription from RNA polymerase II promoter in response to hypoxia	13	72	0.0144
GO:0048534	hematopoietic or lymphoid organ development	74	621	0.01444
GO:0043086	negative regulation of catalytic activity	62	507	0.01449
GO:0061572	actin filament bundle organization	19	120	0.01457
GO:0003007	heart morphogenesis	24	162	0.01464
GO:0022602	ovulation cycle process	7	29	0.01481
GO:0038084	vascular endothelial growth factor signaling pathway	7	29	0.01481
GO:0052372	modulation by symbiont of entry into host	7	29	0.01481
GO:1903672	positive regulation of sprouting angiogenesis	7	29	0.01481
GO:0014065	phosphatidylinositol 3-kinase signaling	16	96	0.01507
GO:0043393	regulation of protein binding	25	171	0.0151
GO:1990778	protein localization to cell periphery	34	250	0.0152
GO:0002708	positive regulation of lymphocyte mediated immunity	10	50	0.01522
GO:0061035	regulation of cartilage development	10	50	0.01522
GO:0061180	mammary gland epithelium development	10	50	0.01522
GO:0010817	regulation of hormone levels	37	277	0.01529
GO:0040007	growth	79	671	0.01546
GO:0043331	response to dsRNA	8	36	0.01557
GO:0007417	central nervous system development	79	672	0.01599
GO:0098771	inorganic ion homeostasis	50	397	0.016
GO:0030216	keratinocyte differentiation	13	73	0.01608
GO:0032092	positive regulation of protein binding	13	73	0.01608
GO:0001913	T cell mediated cytotoxicity	6	23	0.01613
GO:0036010	protein localization to endosome	6	23	0.01613
GO:0042531	positive regulation of tyrosine phosphorylation of STAT protein	6	23	0.01613
GO:0061437	renal system vasculature development	6	23	0.01613
GO:0061440	kidney vasculature development	6	23	0.01613
GO:0072210	metanephric nephron development	6	23	0.01613
GO:1902003	regulation of amyloid-beta formation	6	23	0.01613
GO:0036294	cellular response to decreased oxygen levels	25	172	0.01616
GO:0050890	cognition	25	172	0.01616
GO:0043270	positive regulation of ion transport	21	138	0.01623
GO:0002833	positive regulation of response to biotic stimulus	23	155	0.01632
GO:0071248	cellular response to metal ion	17	105	0.01639
GO:0032647	regulation of interferon-alpha production	5	17	0.01646
GO:0032689	negative regulation of interferon-gamma production	5	17	0.01646
GO:0061298	retina vasculature development in camera-type eye	5	17	0.01646
GO:0070168	negative regulation of biomineral tissue development	5	17	0.01646
GO:0110150	negative regulation of biomineralization	5	17	0.01646
GO:2000679	positive regulation of transcription regulatory region DNA binding	5	17	0.01646
GO:0045921	positive regulation of exocytosis	11	58	0.01651
GO:0048661	positive regulation of smooth muscle cell proliferation	11	58	0.01651
GO:0120162	positive regulation of cold-induced thermogenesis	11	58	0.01651
GO:1905954	positive regulation of lipid localization	11	58	0.01651
GO:0048675	axon extension	16	97	0.01654
GO:0051224	negative regulation of protein transport	16	97	0.01654
GO:0008217	regulation of blood pressure	15	89	0.01656
GO:0061564	axon development	46	361	0.01676
GO:0006909	phagocytosis	24	164	0.01684
GO:0007186	G protein-coupled receptor signaling pathway	45	352	0.01693
GO:0051962	positive regulation of nervous system development	45	352	0.01693
GO:0040008	regulation of growth	57	464	0.01705
GO:0031100	animal organ regeneration	10	51	0.01741
GO:0007584	response to nutrient	21	139	0.01751
GO:0003205	cardiac chamber development	18	114	0.01757
GO:0032147	activation of protein kinase activity	32	235	0.01782
GO:0050870	positive regulation of T cell activation	17	106	0.01789
GO:0030282	bone mineralization	13	74	0.0179
GO:0048640	negative regulation of developmental growth	13	74	0.0179
GO:0097237	cellular response to toxic substance	24	165	0.01803
GO:0045454	cell redox homeostasis	9	44	0.01807
GO:0071805	potassium ion transmembrane transport	14	82	0.01817
GO:0035967	cellular response to topologically incorrect protein	22	148	0.01819
GO:0006865	amino acid transport	15	90	0.01822
GO:0001960	negative regulation of cytokine-mediated signaling pathway	8	37	0.0183
GO:0045599	negative regulation of fat cell differentiation	8	37	0.0183
GO:0048146	positive regulation of fibroblast proliferation	8	37	0.0183
GO:0048260	positive regulation of receptor-mediated endocytosis	8	37	0.0183
GO:0086001	cardiac muscle cell action potential	8	37	0.0183
GO:1905207	regulation of cardiocyte differentiation	8	37	0.0183
GO:0055080	cation homeostasis	49	391	0.01845
GO:0000302	response to reactive oxygen species	25	174	0.01847
GO:0016049	cell growth	45	354	0.01855
GO:0002821	positive regulation of adaptive immune response	11	59	0.01864
GO:0050688	regulation of defense response to virus	11	59	0.01864
GO:0061097	regulation of protein tyrosine kinase activity	11	59	0.01864
GO:1903827	regulation of cellular protein localization	56	457	0.01876
GO:0048872	homeostasis of number of cells	26	183	0.01884
GO:0002685	regulation of leukocyte migration	18	115	0.01908
GO:0014013	regulation of gliogenesis	12	67	0.01943
GO:0060021	roof of mouth development	12	67	0.01943
GO:0048754	branching morphogenesis of an epithelial tube	16	99	0.01982
GO:0006521	regulation of cellular amino acid metabolic process	10	52	0.01982
GO:0043627	response to estrogen	10	52	0.01982
GO:1903670	regulation of sprouting angiogenesis	10	52	0.01982
GO:0042339	keratan sulfate metabolic process	6	24	0.01986
GO:0046596	regulation of viral entry into host cell	6	24	0.01986
GO:0060325	face morphogenesis	6	24	0.01986
GO:0071827	plasma lipoprotein particle organization	6	24	0.01986
GO:0009190	cyclic nucleotide biosynthetic process	4	12	0.02
GO:0018158	protein oxidation	4	12	0.02
GO:0030728	ovulation	4	12	0.02
GO:0031639	plasminogen activation	4	12	0.02
GO:0033631	cell-cell adhesion mediated by integrin	4	12	0.02
GO:0035791	platelet-derived growth factor receptor-beta signaling pathway	4	12	0.02
GO:0042308	negative regulation of protein import into nucleus	4	12	0.02
GO:0045019	negative regulation of nitric oxide biosynthetic process	4	12	0.02
GO:0048305	immunoglobulin secretion	4	12	0.02
GO:0048485	sympathetic nervous system development	4	12	0.02
GO:0052652	cyclic purine nucleotide metabolic process	4	12	0.02
GO:0072109	glomerular mesangium development	4	12	0.02
GO:0086011	membrane repolarization during action potential	4	12	0.02
GO:1902992	negative regulation of amyloid precursor protein catabolic process	4	12	0.02
GO:1904406	negative regulation of nitric oxide metabolic process	4	12	0.02
GO:1904590	negative regulation of protein import	4	12	0.02
GO:0050769	positive regulation of neurogenesis	42	328	0.02003
GO:0051250	negative regulation of lymphocyte activation	14	83	0.02005
GO:0002042	cell migration involved in sprouting angiogenesis	9	45	0.02078
GO:0032233	positive regulation of actin filament bundle assembly	9	45	0.02078
GO:0045669	positive regulation of osteoblast differentiation	9	45	0.02078
GO:0048667	cell morphogenesis involved in neuron differentiation	52	422	0.02086
GO:0030316	osteoclast differentiation	11	60	0.02097
GO:0071230	cellular response to amino acid stimulus	11	60	0.02097
GO:0042110	T cell activation	34	256	0.02103
GO:0002475	antigen processing and presentation via MHC class Ib	3	7	0.02105
GO:0006171	cAMP biosynthetic process	3	7	0.02105
GO:0009445	putrescine metabolic process	3	7	0.02105
GO:0019062	virion attachment to host cell	3	7	0.02105
GO:0021932	hindbrain radial glia guided cell migration	3	7	0.02105
GO:0034379	very-low-density lipoprotein particle assembly	3	7	0.02105
GO:0044650	adhesion of symbiont to host cell	3	7	0.02105
GO:0048845	venous blood vessel morphogenesis	3	7	0.02105
GO:0051024	positive regulation of immunoglobulin secretion	3	7	0.02105
GO:0060600	dichotomous subdivision of an epithelial terminal unit	3	7	0.02105
GO:0072216	positive regulation of metanephros development	3	7	0.02105
GO:0150172	regulation of phosphatidylcholine metabolic process	3	7	0.02105
GO:2000638	regulation of SREBP signaling pathway	3	7	0.02105
GO:0002888	positive regulation of myeloid leukocyte mediated immunity	5	18	0.02109
GO:0010543	regulation of platelet activation	5	18	0.02109
GO:0014912	negative regulation of smooth muscle cell migration	5	18	0.02109
GO:0032607	interferon-alpha production	5	18	0.02109
GO:0036120	cellular response to platelet-derived growth factor stimulus	5	18	0.02109
GO:0046640	regulation of alpha-beta T cell proliferation	5	18	0.02109
GO:0048745	smooth muscle tissue development	5	18	0.02109
GO:0086091	regulation of heart rate by cardiac conduction	5	18	0.02109
GO:1904467	regulation of tumor necrosis factor secretion	5	18	0.02109
GO:2000209	regulation of anoikis	5	18	0.02109
GO:0006873	cellular ion homeostasis	45	357	0.0212
GO:0032606	type I interferon production	17	108	0.02121
GO:0071901	negative regulation of protein serine/threonine kinase activity	17	108	0.02121
GO:0006940	regulation of smooth muscle contraction	7	31	0.02121
GO:0032720	negative regulation of tumor necrosis factor production	7	31	0.02121
GO:0045576	mast cell activation	7	31	0.02121
GO:0048662	negative regulation of smooth muscle cell proliferation	7	31	0.02121
GO:0072524	pyridine-containing compound metabolic process	7	31	0.02121
GO:0032945	negative regulation of mononuclear cell proliferation	8	38	0.02135
GO:0042102	positive regulation of T cell proliferation	8	38	0.02135
GO:0050672	negative regulation of lymphocyte proliferation	8	38	0.02135
GO:1901862	negative regulation of muscle tissue development	8	38	0.02135
GO:0007411	axon guidance	26	185	0.02137
GO:0048858	cell projection morphogenesis	57	470	0.02154
GO:1904950	negative regulation of establishment of protein localization	16	100	0.02163
GO:0007369	gastrulation	19	125	0.02174
GO:0002064	epithelial cell development	21	142	0.0218
GO:0007173	epidermal growth factor receptor signaling pathway	15	92	0.02193
GO:0016050	vesicle organization	36	275	0.02199
GO:0007517	muscle organ development	33	248	0.0222
GO:0034599	cellular response to oxidative stress	32	239	0.02221
GO:0050709	negative regulation of protein secretion	10	53	0.02246
GO:0051251	positive regulation of lymphocyte activation	22	151	0.02246
GO:0046890	regulation of lipid biosynthetic process	20	134	0.02264
GO:0097485	neuron projection guidance	26	186	0.02273
GO:0022408	negative regulation of cell-cell adhesion	17	109	0.02303
GO:0050808	synapse organization	34	258	0.02333
GO:0035023	regulation of Rho protein signal transduction	11	61	0.02352
GO:0019725	cellular homeostasis	67	568	0.02359
GO:0071396	cellular response to lipid	46	369	0.02381
GO:1904375	regulation of protein localization to cell periphery	15	93	0.02398
GO:0008037	cell recognition	12	69	0.02409
GO:0032675	regulation of interleukin-6 production	12	69	0.02409
GO:0086002	cardiac muscle cell action potential involved in contraction	6	25	0.02413
GO:0002370	natural killer cell cytokine production	2	3	0.02429
GO:0002457	T cell antigen processing and presentation	2	3	0.02429
GO:0002517	T cell tolerance induction	2	3	0.02429
GO:0002664	regulation of T cell tolerance induction	2	3	0.02429
GO:0002727	regulation of natural killer cell cytokine production	2	3	0.02429
GO:0002729	positive regulation of natural killer cell cytokine production	2	3	0.02429
GO:0003104	positive regulation of glomerular filtration	2	3	0.02429
GO:0007161	calcium-independent cell-matrix adhesion	2	3	0.02429
GO:0019800	peptide cross-linking via chondroitin 4-sulfate glycosaminoglycan	2	3	0.02429
GO:0030682	mitigation of host defenses by symbiont	2	3	0.02429
GO:0032805	positive regulation of low-density lipoprotein particle receptor catabolic process	2	3	0.02429
GO:0033387	putrescine biosynthetic process from ornithine	2	3	0.02429
GO:0033700	phospholipid efflux	2	3	0.02429
GO:0034343	type III interferon production	2	3	0.02429
GO:0034344	regulation of type III interferon production	2	3	0.02429
GO:0038086	VEGF-activated platelet-derived growth factor receptor signaling pathway	2	3	0.02429
GO:0038091	positive regulation of cell proliferation by VEGF-activated platelet derived growth factor receptor signaling pathway	2	3	0.02429
GO:0043305	negative regulation of mast cell degranulation	2	3	0.02429
GO:0043686	co-translational protein modification	2	3	0.02429
GO:0044028	DNA hypomethylation	2	3	0.02429
GO:0044029	hypomethylation of CpG island	2	3	0.02429
GO:0051584	regulation of dopamine uptake involved in synaptic transmission	2	3	0.02429
GO:0051940	regulation of catecholamine uptake involved in synaptic transmission	2	3	0.02429
GO:0052173	response to defenses of other organism	2	3	0.02429
GO:0052200	response to host defenses	2	3	0.02429
GO:0060355	positive regulation of cell adhesion molecule production	2	3	0.02429
GO:0070120	ciliary neurotrophic factor-mediated signaling pathway	2	3	0.02429
GO:0070943	neutrophil-mediated killing of symbiont cell	2	3	0.02429
GO:0070944	neutrophil-mediated killing of bacterium	2	3	0.02429
GO:0070945	neutrophil-mediated killing of gram-negative bacterium	2	3	0.02429
GO:0071673	positive regulation of smooth muscle cell chemotaxis	2	3	0.02429
GO:0071863	regulation of cell proliferation in bone marrow	2	3	0.02429
GO:0071864	positive regulation of cell proliferation in bone marrow	2	3	0.02429
GO:0071895	odontoblast differentiation	2	3	0.02429
GO:0072275	metanephric glomerulus morphogenesis	2	3	0.02429
GO:0072276	metanephric glomerulus vasculature morphogenesis	2	3	0.02429
GO:0072277	metanephric glomerular capillary formation	2	3	0.02429
GO:0075136	response to host	2	3	0.02429
GO:0090209	negative regulation of triglyceride metabolic process	2	3	0.02429
GO:0090245	axis elongation involved in somitogenesis	2	3	0.02429
GO:0090271	positive regulation of fibroblast growth factor production	2	3	0.02429
GO:1901979	regulation of inward rectifier potassium channel activity	2	3	0.02429
GO:1903596	regulation of gap junction assembly	2	3	0.02429
GO:1904381	Golgi apparatus mannose trimming	2	3	0.02429
GO:1905310	regulation of cardiac neural crest cell migration involved in outflow tract morphogenesis	2	3	0.02429
GO:2000566	positive regulation of CD8-positive, alpha-beta T cell proliferation	2	3	0.02429
GO:2000639	negative regulation of SREBP signaling pathway	2	3	0.02429
GO:2000669	negative regulation of dendritic cell apoptotic process	2	3	0.02429
GO:2001013	epithelial cell proliferation involved in renal tubule morphogenesis	2	3	0.02429
GO:0010038	response to metal ion	29	214	0.02466
GO:0043954	cellular component maintenance	8	39	0.02474
GO:0051496	positive regulation of stress fiber assembly	8	39	0.02474
GO:0001558	regulation of cell growth	39	305	0.02483
GO:1903556	negative regulation of tumor necrosis factor superfamily cytokine production	7	32	0.02504
GO:2000351	regulation of endothelial cell apoptotic process	7	32	0.02504
GO:0090090	negative regulation of canonical Wnt signaling pathway	21	144	0.02509
GO:0098661	inorganic anion transmembrane transport	10	54	0.02535
GO:0062197	cellular response to chemical stress	36	278	0.02549
GO:0030003	cellular cation homeostasis	44	352	0.02556
GO:0043534	blood vessel endothelial cell migration	15	94	0.02618
GO:0002707	negative regulation of lymphocyte mediated immunity	5	19	0.02648
GO:0003171	atrioventricular valve development	5	19	0.02648
GO:0003181	atrioventricular valve morphogenesis	5	19	0.02648
GO:0017158	regulation of calcium ion-dependent exocytosis	5	19	0.02648
GO:0018146	keratan sulfate biosynthetic process	5	19	0.02648
GO:0036119	response to platelet-derived growth factor	5	19	0.02648
GO:0044060	regulation of endocrine process	5	19	0.02648
GO:0070268	cornification	5	19	0.02648
GO:1901385	regulation of voltage-gated calcium channel activity	5	19	0.02648
GO:0009309	amine biosynthetic process	4	13	0.0268
GO:0010226	response to lithium ion	4	13	0.0268
GO:0034505	tooth mineralization	4	13	0.0268
GO:0035313	wound healing, spreading of epidermal cells	4	13	0.0268
GO:0040037	negative regulation of fibroblast growth factor receptor signaling pathway	4	13	0.0268
GO:0042401	cellular biogenic amine biosynthetic process	4	13	0.0268
GO:0045987	positive regulation of smooth muscle contraction	4	13	0.0268
GO:0046349	amino sugar biosynthetic process	4	13	0.0268
GO:0051580	regulation of neurotransmitter uptake	4	13	0.0268
GO:0060384	innervation	4	13	0.0268
GO:0072215	regulation of metanephros development	4	13	0.0268
GO:1903543	positive regulation of exosomal secretion	4	13	0.0268
GO:1990000	amyloid fibril formation	4	13	0.0268
GO:2000811	negative regulation of anoikis	4	13	0.0268
GO:1904377	positive regulation of protein localization to cell periphery	9	47	0.02707
GO:0015850	organic hydroxy compound transport	19	128	0.02719
GO:0001505	regulation of neurotransmitter levels	27	198	0.02738
GO:0120039	plasma membrane bounded cell projection morphogenesis	56	467	0.02746
GO:0001889	liver development	16	103	0.02783
GO:0002244	hematopoietic progenitor cell differentiation	20	137	0.02804
GO:0032989	cellular component morphogenesis	63	535	0.02842
GO:0002456	T cell mediated immunity	10	55	0.0285
GO:0002824	positive regulation of adaptive immune response based on somatic recombination of immune receptors built from immunoglobulin superfamily domains	10	55	0.0285
GO:0006855	drug transmembrane transport	10	55	0.0285
GO:0110110	positive regulation of animal organ morphogenesis	10	55	0.0285
GO:1903828	negative regulation of cellular protein localization	15	95	0.02852
GO:0009991	response to extracellular stimulus	45	364	0.02858
GO:0055065	metal ion homeostasis	42	336	0.02864
GO:0001504	neurotransmitter uptake	6	26	0.02898
GO:0002063	chondrocyte development	6	26	0.02898
GO:0018126	protein hydroxylation	6	26	0.02898
GO:0021879	forebrain neuron differentiation	6	26	0.02898
GO:0043114	regulation of vascular permeability	6	26	0.02898
GO:0048483	autonomic nervous system development	6	26	0.02898
GO:0048806	genitalia development	6	26	0.02898
GO:0045667	regulation of osteoblast differentiation	14	87	0.02907
GO:0010594	regulation of endothelial cell migration	19	129	0.02922
GO:0048738	cardiac muscle tissue development	19	129	0.02922
GO:0072657	protein localization to membrane	60	507	0.02924
GO:0032801	receptor catabolic process	7	33	0.02931
GO:0042509	regulation of tyrosine phosphorylation of STAT protein	7	33	0.02931
GO:1903524	positive regulation of blood circulation	7	33	0.02931
GO:0007156	homophilic cell adhesion via plasma membrane adhesion molecules	13	79	0.02943
GO:0048565	digestive tract development	13	79	0.02943
GO:0044087	regulation of cellular component biogenesis	86	760	0.02948
GO:0046916	cellular transition metal ion homeostasis	12	71	0.02953
GO:0048259	regulation of receptor-mediated endocytosis	12	71	0.02953
GO:1904019	epithelial cell apoptotic process	12	71	0.02953
GO:0051130	positive regulation of cellular component organization	101	909	0.03016
GO:0008203	cholesterol metabolic process	16	104	0.03016
GO:0042157	lipoprotein metabolic process	16	104	0.03016
GO:0050679	positive regulation of epithelial cell proliferation	18	121	0.03039
GO:0045893	positive regulation of transcription, DNA-templated	116	1059	0.03055
GO:0048863	stem cell differentiation	26	191	0.03056
GO:0006942	regulation of striated muscle contraction	9	48	0.03067
GO:0034121	regulation of toll-like receptor signaling pathway	9	48	0.03067
GO:0072659	protein localization to plasma membrane	28	209	0.0307
GO:0072006	nephron development	15	96	0.03101
GO:1901861	regulation of muscle tissue development	15	96	0.03101
GO:0022604	regulation of cell morphogenesis	45	366	0.03102
GO:0002407	dendritic cell chemotaxis	3	8	0.03139
GO:0002675	positive regulation of acute inflammatory response	3	8	0.03139
GO:0010755	regulation of plasminogen activation	3	8	0.03139
GO:0010988	regulation of low-density lipoprotein particle clearance	3	8	0.03139
GO:0021604	cranial nerve structural organization	3	8	0.03139
GO:0021612	facial nerve structural organization	3	8	0.03139
GO:0032253	dense core granule localization	3	8	0.03139
GO:0032616	interleukin-13 production	3	8	0.03139
GO:0032753	positive regulation of interleukin-4 production	3	8	0.03139
GO:0035457	cellular response to interferon-alpha	3	8	0.03139
GO:0040015	negative regulation of multicellular organism growth	3	8	0.03139
GO:0045109	intermediate filament organization	3	8	0.03139
GO:0045217	cell-cell junction maintenance	3	8	0.03139
GO:0045954	positive regulation of natural killer cell mediated cytotoxicity	3	8	0.03139
GO:0051883	killing of cells in other organism involved in symbiotic interaction	3	8	0.03139
GO:0060700	regulation of ribonuclease activity	3	8	0.03139
GO:0061309	cardiac neural crest cell development involved in outflow tract morphogenesis	3	8	0.03139
GO:0062043	positive regulation of cardiac epithelial to mesenchymal transition	3	8	0.03139
GO:0071285	cellular response to lithium ion	3	8	0.03139
GO:0071670	smooth muscle cell chemotaxis	3	8	0.03139
GO:0072110	glomerular mesangial cell proliferation	3	8	0.03139
GO:0072526	pyridine-containing compound catabolic process	3	8	0.03139
GO:0099519	dense core granule cytoskeletal transport	3	8	0.03139
GO:0140052	cellular response to oxidised low-density lipoprotein particle stimulus	3	8	0.03139
GO:1901950	dense core granule transport	3	8	0.03139
GO:1902946	protein localization to early endosome	3	8	0.03139
GO:1903044	protein localization to membrane raft	3	8	0.03139
GO:1903978	regulation of microglial cell activation	3	8	0.03139
GO:2001198	regulation of dendritic cell differentiation	3	8	0.03139
GO:0055088	lipid homeostasis	14	88	0.03173
GO:0032870	cellular response to hormone stimulus	54	452	0.03187
GO:0032418	lysosome localization	10	56	0.03191
GO:0050663	cytokine secretion	10	56	0.03191
GO:0044248	cellular catabolic process	193	1843	0.03226
GO:0051928	positive regulation of calcium ion transport	11	64	0.03248
GO:0090100	positive regulation of transmembrane receptor protein serine/threonine kinase signaling pathway	12	72	0.03255
GO:0006821	chloride transport	8	41	0.03262
GO:0061008	hepaticobiliary system development	16	105	0.03263
GO:0048015	phosphatidylinositol-mediated signaling	18	122	0.03268
GO:0003044	regulation of systemic arterial blood pressure mediated by a chemical signal	5	20	0.03269
GO:0003148	outflow tract septum morphogenesis	5	20	0.03269
GO:0033006	regulation of mast cell activation involved in immune response	5	20	0.03269
GO:0034138	toll-like receptor 3 signaling pathway	5	20	0.03269
GO:0036507	protein demannosylation	5	20	0.03269
GO:0036508	protein alpha-1,2-demannosylation	5	20	0.03269
GO:0040036	regulation of fibroblast growth factor receptor signaling pathway	5	20	0.03269
GO:0042026	protein refolding	5	20	0.03269
GO:0043304	regulation of mast cell degranulation	5	20	0.03269
GO:0045920	negative regulation of exocytosis	5	20	0.03269
GO:0046633	alpha-beta T cell proliferation	5	20	0.03269
GO:0046823	negative regulation of nucleocytoplasmic transport	5	20	0.03269
GO:0048333	mesodermal cell differentiation	5	20	0.03269
GO:0050829	defense response to Gram-negative bacterium	5	20	0.03269
GO:0051497	negative regulation of stress fiber assembly	5	20	0.03269
GO:0097066	response to thyroid hormone	5	20	0.03269
GO:0140112	extracellular vesicle biogenesis	5	20	0.03269
GO:2001025	positive regulation of response to drug	5	20	0.03269
GO:0038061	NIK/NF-kappaB signaling	19	131	0.03361
GO:0042098	T cell proliferation	15	97	0.03366
GO:0045444	fat cell differentiation	23	166	0.03367
GO:0034762	regulation of transmembrane transport	36	284	0.0338
GO:0071702	organic substance transport	208	2000	0.0339
GO:0071375	cellular response to peptide hormone stimulus	30	229	0.03394
GO:0007260	tyrosine phosphorylation of STAT protein	7	34	0.03405
GO:0031638	zymogen activation	7	34	0.03405
GO:0035307	positive regulation of protein dephosphorylation	7	34	0.03405
GO:0044091	membrane biogenesis	7	34	0.03405
GO:0046427	positive regulation of receptor signaling pathway via JAK-STAT	7	34	0.03405
GO:0097178	ruffle assembly	7	34	0.03405
GO:1900744	regulation of p38MAPK cascade	7	34	0.03405
GO:2000677	regulation of transcription regulatory region DNA binding	7	34	0.03405
GO:0050768	negative regulation of neurogenesis	25	184	0.03412
GO:0048812	neuron projection morphogenesis	54	454	0.03425
GO:0000768	syncytium formation by plasma membrane fusion	6	27	0.03442
GO:0002639	positive regulation of immunoglobulin production	6	27	0.03442
GO:0006007	glucose catabolic process	6	27	0.03442
GO:0015804	neutral amino acid transport	6	27	0.03442
GO:0033344	cholesterol efflux	6	27	0.03442
GO:0071825	protein-lipid complex subunit organization	6	27	0.03442
GO:0098900	regulation of action potential	6	27	0.03442
GO:0140253	cell-cell fusion	6	27	0.03442
GO:0055076	transition metal ion homeostasis	14	89	0.03456
GO:0032609	interferon-gamma production	9	49	0.03459
GO:0032760	positive regulation of tumor necrosis factor production	9	49	0.03459
GO:0042982	amyloid precursor protein metabolic process	9	49	0.03459
GO:0050707	regulation of cytokine secretion	9	49	0.03459
GO:0003094	glomerular filtration	4	14	0.03483
GO:0006044	N-acetylglucosamine metabolic process	4	14	0.03483
GO:0006577	amino-acid betaine metabolic process	4	14	0.03483
GO:0006953	acute-phase response	4	14	0.03483
GO:0010042	response to manganese ion	4	14	0.03483
GO:0031640	killing of cells of other organism	4	14	0.03483
GO:0033194	response to hydroperoxide	4	14	0.03483
GO:0034199	activation of protein kinase A activity	4	14	0.03483
GO:0048569	post-embryonic animal organ development	4	14	0.03483
GO:0050710	negative regulation of cytokine secretion	4	14	0.03483
GO:0055070	copper ion homeostasis	4	14	0.03483
GO:0060973	cell migration involved in heart development	4	14	0.03483
GO:0072111	cell proliferation involved in kidney development	4	14	0.03483
GO:0150077	regulation of neuroinflammatory response	4	14	0.03483
GO:1900746	regulation of vascular endothelial growth factor signaling pathway	4	14	0.03483
GO:1901201	regulation of extracellular matrix assembly	4	14	0.03483
GO:1904469	positive regulation of tumor necrosis factor secretion	4	14	0.03483
GO:2000727	positive regulation of cardiac muscle cell differentiation	4	14	0.03483
GO:1905114	cell surface receptor signaling pathway involved in cell-cell signaling	53	445	0.03495
GO:0002520	immune system development	76	668	0.03517
GO:0032479	regulation of type I interferon production	16	106	0.03526
GO:1900180	regulation of protein localization to nucleus	16	106	0.03526
GO:0032091	negative regulation of protein binding	13	81	0.0353
GO:2001237	negative regulation of extrinsic apoptotic signaling pathway	13	81	0.0353
GO:0048705	skeletal system morphogenesis	22	158	0.03542
GO:0051249	regulation of lymphocyte activation	31	239	0.03547
GO:0002687	positive regulation of leukocyte migration	12	73	0.03579
GO:0002761	regulation of myeloid leukocyte differentiation	12	73	0.03579
GO:0007259	receptor signaling pathway via JAK-STAT	12	73	0.03579
GO:0097306	cellular response to alcohol	11	65	0.03594
GO:1902414	protein localization to cell junction	11	65	0.03594
GO:0016125	sterol metabolic process	17	115	0.03657
GO:0061061	muscle structure development	50	418	0.0371
GO:0014015	positive regulation of gliogenesis	8	42	0.03714
GO:0031529	ruffle organization	8	42	0.03714
GO:0032370	positive regulation of lipid transport	8	42	0.03714
GO:0032677	regulation of interleukin-8 production	8	42	0.03714
GO:0043388	positive regulation of DNA binding	8	42	0.03714
GO:0045646	regulation of erythrocyte differentiation	8	42	0.03714
GO:0046579	positive regulation of Ras protein signal transduction	8	42	0.03714
GO:0070664	negative regulation of leukocyte proliferation	8	42	0.03714
GO:0001936	regulation of endothelial cell proliferation	14	90	0.03757
GO:0030856	regulation of epithelial cell differentiation	14	90	0.03757
GO:0038095	Fc-epsilon receptor signaling pathway	14	90	0.03757
GO:2000116	regulation of cysteine-type endopeptidase activity	23	168	0.03793
GO:0007548	sex differentiation	24	177	0.03811
GO:0010469	regulation of signaling receptor activity	13	82	0.03853
GO:0050764	regulation of phagocytosis	9	50	0.03884
GO:1903557	positive regulation of tumor necrosis factor superfamily cytokine production	9	50	0.03884
GO:0097305	response to alcohol	20	142	0.03913
GO:0008625	extrinsic apoptotic signaling pathway via death domain receptors	12	74	0.03926
GO:0050919	negative chemotaxis	7	35	0.03928
GO:0061028	establishment of endothelial barrier	7	35	0.03928
GO:0097755	positive regulation of blood vessel diameter	7	35	0.03928
GO:0006641	triglyceride metabolic process	10	58	0.03958
GO:0033238	regulation of cellular amine metabolic process	10	58	0.03958
GO:0046849	bone remodeling	10	58	0.03958
GO:0030100	regulation of endocytosis	21	151	0.03963
GO:0003014	renal system process	11	66	0.03965
GO:0001569	branching involved in blood vessel morphogenesis	5	21	0.03973
GO:0002369	T cell cytokine production	5	21	0.03973
GO:0006735	NADH regeneration	5	21	0.03973
GO:0006956	complement activation	5	21	0.03973
GO:0007157	heterophilic cell-cell adhesion via plasma membrane cell adhesion molecules	5	21	0.03973
GO:0010742	macrophage derived foam cell differentiation	5	21	0.03973
GO:0010874	regulation of cholesterol efflux	5	21	0.03973
GO:0031424	keratinization	5	21	0.03973
GO:0033280	response to vitamin D	5	21	0.03973
GO:0050690	regulation of defense response to virus by virus	5	21	0.03973
GO:0061621	canonical glycolysis	5	21	0.03973
GO:0061718	glucose catabolic process to pyruvate	5	21	0.03973
GO:0071295	cellular response to vitamin	5	21	0.03973
GO:0086009	membrane repolarization	5	21	0.03973
GO:0090077	foam cell differentiation	5	21	0.03973
GO:0110111	negative regulation of animal organ morphogenesis	5	21	0.03973
GO:1902473	regulation of protein localization to synapse	5	21	0.03973
GO:0010976	positive regulation of neuron projection development	28	214	0.03998
GO:1902905	positive regulation of supramolecular fiber organization	22	160	0.03998
GO:0048017	inositol lipid-mediated signaling	18	125	0.0403
GO:0002279	mast cell activation involved in immune response	6	28	0.04049
GO:0006517	protein deglycosylation	6	28	0.04049
GO:0006949	syncytium formation	6	28	0.04049
GO:0043303	mast cell degranulation	6	28	0.04049
GO:0060323	head morphogenesis	6	28	0.04049
GO:0060338	regulation of type I interferon-mediated signaling pathway	6	28	0.04049
GO:0089718	amino acid import across plasma membrane	6	28	0.04049
GO:1900271	regulation of long-term synaptic potentiation	6	28	0.04049
GO:1902991	regulation of amyloid precursor protein catabolic process	6	28	0.04049
GO:0032355	response to estradiol	14	91	0.04077
GO:0035051	cardiocyte differentiation	14	91	0.04077
GO:0015893	drug transport	16	108	0.04095
GO:0006875	cellular metal ion homeostasis	37	298	0.04158
GO:0015800	acidic amino acid transport	8	43	0.04206
GO:0032024	positive regulation of insulin secretion	8	43	0.04206
GO:0035306	positive regulation of dephosphorylation	8	43	0.04206
GO:0035924	cellular response to vascular endothelial growth factor stimulus	8	43	0.04206
GO:0043550	regulation of lipid kinase activity	8	43	0.04206
GO:1903036	positive regulation of response to wounding	8	43	0.04206
GO:0032990	cell part morphogenesis	57	489	0.0423
GO:0010959	regulation of metal ion transport	26	197	0.04249
GO:0050670	regulation of lymphocyte proliferation	15	100	0.04258
GO:0051146	striated muscle cell differentiation	23	170	0.04258
GO:0046777	protein autophosphorylation	24	179	0.04264
GO:0097696	receptor signaling pathway via STAT	12	75	0.04295
GO:0062012	regulation of small molecule metabolic process	40	327	0.04302
GO:0030500	regulation of bone mineralization	9	51	0.04343
GO:0032368	regulation of lipid transport	11	67	0.04363
GO:0031032	actomyosin structure organization	19	135	0.04383
GO:0007589	body fluid secretion	10	59	0.04386
GO:0002717	positive regulation of natural killer cell mediated immunity	3	9	0.0439
GO:0003161	cardiac conduction system development	3	9	0.0439
GO:0003174	mitral valve development	3	9	0.0439
GO:0003183	mitral valve morphogenesis	3	9	0.0439
GO:0006930	substrate-dependent cell migration, cell extension	3	9	0.0439
GO:0009415	response to water	3	9	0.0439
GO:0009886	post-embryonic animal morphogenesis	3	9	0.0439
GO:0030208	dermatan sulfate biosynthetic process	3	9	0.0439
GO:0031581	hemidesmosome assembly	3	9	0.0439
GO:0034380	high-density lipoprotein particle assembly	3	9	0.0439
GO:0036336	dendritic cell migration	3	9	0.0439
GO:0039530	MDA-5 signaling pathway	3	9	0.0439
GO:0042340	keratan sulfate catabolic process	3	9	0.0439
GO:0042403	thyroid hormone metabolic process	3	9	0.0439
GO:0044406	adhesion of symbiont to host	3	9	0.0439
GO:0045956	positive regulation of calcium ion-dependent exocytosis	3	9	0.0439
GO:0051482	positive regulation of cytosolic calcium ion concentration involved in phospholipase C-activating G protein-coupled signaling pathway	3	9	0.0439
GO:0051549	positive regulation of keratinocyte migration	3	9	0.0439
GO:0060397	growth hormone receptor signaling pathway via JAK-STAT	3	9	0.0439
GO:0070106	interleukin-27-mediated signaling pathway	3	9	0.0439
GO:0070212	protein poly-ADP-ribosylation	3	9	0.0439
GO:0072102	glomerulus morphogenesis	3	9	0.0439
GO:0090154	positive regulation of sphingolipid biosynthetic process	3	9	0.0439
GO:0090331	negative regulation of platelet aggregation	3	9	0.0439
GO:0098911	regulation of ventricular cardiac muscle cell action potential	3	9	0.0439
GO:1901387	positive regulation of voltage-gated calcium channel activity	3	9	0.0439
GO:1901841	regulation of high voltage-gated calcium channel activity	3	9	0.0439
GO:1902947	regulation of tau-protein kinase activity	3	9	0.0439
GO:1904350	regulation of protein catabolic process in the vacuole	3	9	0.0439
GO:2000304	positive regulation of ceramide biosynthetic process	3	9	0.0439
GO:0051606	detection of stimulus	16	109	0.04403
GO:0001990	regulation of systemic arterial blood pressure by hormone	4	15	0.04411
GO:0006047	UDP-N-acetylglucosamine metabolic process	4	15	0.04411
GO:0007039	protein catabolic process in the vacuole	4	15	0.04411
GO:0007190	activation of adenylate cyclase activity	4	15	0.04411
GO:0015813	L-glutamate transmembrane transport	4	15	0.04411
GO:0015872	dopamine transport	4	15	0.04411
GO:0019934	cGMP-mediated signaling	4	15	0.04411
GO:0032735	positive regulation of interleukin-12 production	4	15	0.04411
GO:0044539	long-chain fatty acid import into cell	4	15	0.04411
GO:0045649	regulation of macrophage differentiation	4	15	0.04411
GO:0048486	parasympathetic nervous system development	4	15	0.04411
GO:0051385	response to mineralocorticoid	4	15	0.04411
GO:0097205	renal filtration	4	15	0.04411
GO:0140354	lipid import into cell	4	15	0.04411
GO:1903541	regulation of exosomal secretion	4	15	0.04411
GO:2000269	regulation of fibroblast apoptotic process	4	15	0.04411
GO:2000303	regulation of ceramide biosynthetic process	4	15	0.04411
GO:0002819	regulation of adaptive immune response	14	92	0.04415
GO:0002250	adaptive immune response	25	189	0.04496
GO:0010821	regulation of mitochondrion organization	22	162	0.04496
GO:0002709	regulation of T cell mediated immunity	7	36	0.045
GO:0043551	regulation of phosphatidylinositol 3-kinase activity	7	36	0.045
GO:0045843	negative regulation of striated muscle tissue development	7	36	0.045
GO:0050766	positive regulation of phagocytosis	7	36	0.045
GO:0072577	endothelial cell apoptotic process	7	36	0.045
GO:1902476	chloride transmembrane transport	7	36	0.045
GO:1904894	positive regulation of receptor signaling pathway via STAT	7	36	0.045
GO:0050863	regulation of T cell activation	23	171	0.04506
GO:0002476	antigen processing and presentation of endogenous peptide antigen via MHC class Ib	2	4	0.0456
GO:0002921	negative regulation of humoral immune response	2	4	0.0456
GO:0003175	tricuspid valve development	2	4	0.0456
GO:0003186	tricuspid valve morphogenesis	2	4	0.0456
GO:0003332	negative regulation of extracellular matrix constituent secretion	2	4	0.0456
GO:0003339	regulation of mesenchymal to epithelial transition involved in metanephros morphogenesis	2	4	0.0456
GO:0006702	androgen biosynthetic process	2	4	0.0456
GO:0010641	positive regulation of platelet-derived growth factor receptor signaling pathway	2	4	0.0456
GO:0010710	regulation of collagen catabolic process	2	4	0.0456
GO:0010716	negative regulation of extracellular matrix disassembly	2	4	0.0456
GO:0010989	negative regulation of low-density lipoprotein particle clearance	2	4	0.0456
GO:0018197	peptidyl-aspartic acid modification	2	4	0.0456
GO:0021773	striatal medium spiny neuron differentiation	2	4	0.0456
GO:0021781	glial cell fate commitment	2	4	0.0456
GO:0021886	hypothalamus gonadotrophin-releasing hormone neuron differentiation	2	4	0.0456
GO:0021888	hypothalamus gonadotrophin-releasing hormone neuron development	2	4	0.0456
GO:0021960	anterior commissure morphogenesis	2	4	0.0456
GO:0021979	hypothalamus cell differentiation	2	4	0.0456
GO:0031064	negative regulation of histone deacetylation	2	4	0.0456
GO:0031547	brain-derived neurotrophic factor receptor signaling pathway	2	4	0.0456
GO:0032489	regulation of Cdc42 protein signal transduction	2	4	0.0456
GO:0032763	regulation of mast cell cytokine production	2	4	0.0456
GO:0032815	negative regulation of natural killer cell activation	2	4	0.0456
GO:0032825	positive regulation of natural killer cell differentiation	2	4	0.0456
GO:0033007	negative regulation of mast cell activation involved in immune response	2	4	0.0456
GO:0033278	cell proliferation in midbrain	2	4	0.0456
GO:0033603	positive regulation of dopamine secretion	2	4	0.0456
GO:0034154	toll-like receptor 7 signaling pathway	2	4	0.0456
GO:0034378	chylomicron assembly	2	4	0.0456
GO:0034382	chylomicron remnant clearance	2	4	0.0456
GO:0035771	interleukin-4-mediated signaling pathway	2	4	0.0456
GO:0035878	nail development	2	4	0.0456
GO:0035905	ascending aorta development	2	4	0.0456
GO:0036015	response to interleukin-3	2	4	0.0456
GO:0036016	cellular response to interleukin-3	2	4	0.0456
GO:0043932	ossification involved in bone remodeling	2	4	0.0456
GO:0044691	tooth eruption	2	4	0.0456
GO:0044860	protein localization to plasma membrane raft	2	4	0.0456
GO:0045112	integrin biosynthetic process	2	4	0.0456
GO:0045578	negative regulation of B cell differentiation	2	4	0.0456
GO:0045916	negative regulation of complement activation	2	4	0.0456
GO:0048733	sebaceous gland development	2	4	0.0456
GO:0050923	regulation of negative chemotaxis	2	4	0.0456
GO:0051582	positive regulation of neurotransmitter uptake	2	4	0.0456
GO:0051583	dopamine uptake involved in synaptic transmission	2	4	0.0456
GO:0051712	positive regulation of killing of cells of other organism	2	4	0.0456
GO:0051793	medium-chain fatty acid catabolic process	2	4	0.0456
GO:0051934	catecholamine uptake involved in synaptic transmission	2	4	0.0456
GO:0060353	regulation of cell adhesion molecule production	2	4	0.0456
GO:0061476	response to anticoagulant	2	4	0.0456
GO:0070318	positive regulation of G0 to G1 transition	2	4	0.0456
GO:0070836	caveola assembly	2	4	0.0456
GO:0070942	neutrophil mediated cytotoxicity	2	4	0.0456
GO:0071503	response to heparin	2	4	0.0456
GO:0071504	cellular response to heparin	2	4	0.0456
GO:0071830	triglyceride-rich lipoprotein particle clearance	2	4	0.0456
GO:0090244	Wnt signaling pathway involved in somitogenesis	2	4	0.0456
GO:0097264	self proteolysis	2	4	0.0456
GO:1902202	regulation of hepatocyte growth factor receptor signaling pathway	2	4	0.0456
GO:1903373	positive regulation of endoplasmic reticulum tubular network organization	2	4	0.0456
GO:1903553	positive regulation of extracellular exosome assembly	2	4	0.0456
GO:1903772	regulation of viral budding via host ESCRT complex	2	4	0.0456
GO:1903979	negative regulation of microglial cell activation	2	4	0.0456
GO:1904352	positive regulation of protein catabolic process in the vacuole	2	4	0.0456
GO:1904386	response to L-phenylalanine derivative	2	4	0.0456
GO:1905600	regulation of receptor-mediated endocytosis involved in cholesterol transport	2	4	0.0456
GO:1905907	negative regulation of amyloid fibril formation	2	4	0.0456
GO:2000563	positive regulation of CD4-positive, alpha-beta T cell proliferation	2	4	0.0456
GO:2000671	regulation of motor neuron apoptotic process	2	4	0.0456
GO:2000672	negative regulation of motor neuron apoptotic process	2	4	0.0456
GO:0010595	positive regulation of endothelial cell migration	13	84	0.0456
GO:0032944	regulation of mononuclear cell proliferation	15	101	0.0459
GO:0002449	lymphocyte mediated immunity	18	127	0.04605
GO:2000377	regulation of reactive oxygen species metabolic process	18	127	0.04605
GO:1901654	response to ketone	19	136	0.04671
GO:1903076	regulation of protein localization to plasma membrane	12	76	0.04687
GO:2001235	positive regulation of apoptotic signaling pathway	20	145	0.04717
GO:0010762	regulation of fibroblast migration	6	29	0.04719
GO:0034205	amyloid-beta formation	6	29	0.04719
GO:0048168	regulation of neuronal synaptic plasticity	6	29	0.04719
GO:0071709	membrane assembly	6	29	0.04719
GO:0014743	regulation of muscle hypertrophy	8	44	0.04739
GO:0032649	regulation of interferon-gamma production	8	44	0.04739
GO:0055117	regulation of cardiac muscle contraction	8	44	0.04739
GO:0008544	epidermis development	24	181	0.04757
GO:1904062	regulation of cation transmembrane transport	24	181	0.04757
GO:0007212	dopamine receptor signaling pathway	5	22	0.04761
GO:0032232	negative regulation of actin filament bundle assembly	5	22	0.04761
GO:0048009	insulin-like growth factor receptor signaling pathway	5	22	0.04761
GO:0061615	glycolytic process through fructose-6-phosphate	5	22	0.04761
GO:0061620	glycolytic process through glucose-6-phosphate	5	22	0.04761
GO:1901186	positive regulation of ERBB signaling pathway	5	22	0.04761
GO:2001024	negative regulation of response to drug	5	22	0.04761
GO:0050806	positive regulation of synaptic transmission	14	93	0.04772
GO:0048010	vascular endothelial growth factor receptor signaling pathway	11	68	0.04786
GO:0034765	regulation of ion transmembrane transport	29	227	0.0483
GO:0030510	regulation of BMP signaling pathway	10	60	0.04843
GO:0010605	negative regulation of macromolecule metabolic process	225	2197	0.04855
GO:0046486	glycerolipid metabolic process	37	302	0.04914
GO:0034614	cellular response to reactive oxygen species	18	128	0.04914
GO:0071241	cellular response to inorganic substance	18	128	0.04914
GO:2001233	regulation of apoptotic signaling pathway	39	321	0.04937
GO:0009628	response to abiotic stimulus	95	869	0.04949
